# Supplementary material for: Recurrent acquisition of nuclease-protease pairs in antiviral immunity
Source: Science. Author manuscript; Available in PMC 2026 Jan 13. (PMC12799240; doi:10.1126/science.aea8769)
Supplement: supplementary_tables_1-6 [file NIHMS2127989-supplement-supplementary_tables_1-6.xlsx]

## Sheet: Table S1
Table S1. Cloned sequences used in this study
Number	Name	Source	Defense system	cloned sequence	protein sequence	protein length (aa)
1	PflHamM	TWIST	Hachiman	Atgaaaatttccatgcacgatgccgcatacggtgattcaattctcatcagcggcgcctcgaccaaaattttagtggatggtggaactgcgaagtccttcgctgactggtcgccttcgttagagggtgtcgatacgctagatgccctgatagttactcatattgataacgaccatattggcggagcaatcaagctgctcacatcaaagcacgcaactaaagtaaaagaagtttatttcaatggcattaaccaaatcctagatgtggaggattgtgatattggtgatcgtagtgacgatctagaattatccgcaatcatagcaaacaccacgtctagagacgaagaccagttgatagggtattctgaaggcacatcgttatccttaatattacagcagcaa…	MKISMHDAAYGDSILISGASTKILVDGGTAKSFADWSPSLEGVDTLDALIVTHIDNDHIGGAIKLLTSKHATKVKEVYFNGINQILDVEDCDIGDRSDDLELSAIIANTTSRDEDQLIGYSEGTSLSLILQQQNIPLNKATEGRQIHRTSLNKNIIIGEFEIELIGPSRKSLLKIQQKWLELLESKEIKRRLISPRYSVAFESFISSIDTSVKHDEEISSLSENIEHLANQPFTNDTSPPNKSSISFLLKTENKSILMLGDSDAETIEAWLNSKSADSITVDAVKLPHHGSRNNFSANLVRRIRTANYLISTNGDKFSHPNIETLARIIKFSPDREAKILLNHEIPHLTNSFLSNANSYEGNISIHQGIKEFEL*	375
2	PflHamM(H289A)	mutagenesis	Hachiman	atgaaaatttccatgcacgatgccgcatacggtgattcaattctcatcagcggcgcctcgaccaaaattttagtggatggtggaactgcgaagtccttcgctgactggtcgccttcgttagagggtgtcgatacgctagatgccctgatagttactcatattgataacgaccatattggcggagcaatcaagctgctcacatcaaagcacgcaactaaagtaaaagaagtttatttcaatggcattaaccaaatcctagatgtggaggattgtgatattggtgatcgtagtgacgatctagaattatccgcaatcatagcaaacaccacgtctgcggacgaagaccagttgatagggtattctgaaggcacatcgttatccttaatattacagcagcaa…	MKISMHDAAYGDSILISGASTKILVDGGTAKSFADWSPSLEGVDTLDALIVTHIDNDHIGGAIKLLTSKHATKVKEVYFNGINQILDVEDCDIGDRSDDLELSAIIANTTSADEDQLIGYSEGTSLSLILQQQNIPLNKATEGRQIHRTSLNKNIIIGEFEIELIGPSRKSLLKIQQKWLELLESKEIKRRLISPRYSVAFESFISSIDTSVAHDEEISSLSENIEHLANQPFTNDTSPPNKSSISFLLKTENKSILMLGDSDAETIEAWLNSKSADSITVDAVKLPHAGSRNNFSANLVRRIRTANYLISTNGDKFSHPNIETLARIIKFSPDREAKILLNHEIPHLTNSFLSNANSYEGNISIHQGIKEFEL*	375
3	PflHamM(I118K)	mutagenesis	Hachiman	Atgaaaatttccatgcacgatgccgcatacggtgattcaattctcatcagcggcgcctcgaccaaaattttagtggatggtggaactgcgaagtccttcgctgactggtcgccttcgttagagggtgtcgatacgctagatgccctgatagttactcatattgataacgaccatattggcggagcaatcaagctgctcacatcaaagcacgcaactaaagtaaaagaagtttatttcaatggcattaaccaaatcctagatgtggaggattgtgatattggtgatcgtagtgacgatctagaattatccgcaatcatagcaaacaccacgtctagagacgaagaccagttgaaagggtattctgaaggcacatcgttatccttaatattacagcagcaa…	MKISMHDAAYGDSILISGASTKILVDGGTAKSFADWSPSLEGVDTLDALIVTHIDNDHIGGAIKLLTSKHATKVKEVYFNGINQILDVEDCDIGDRSDDLELSAIIANTTSRDEDQLKGYSEGTSLSLILQQQNIPLNKATEGRQIHRTSLNKNIIIGEFEIELIGPSRKSLLKIQQKWLELLESKEIKRRLISPRYSVAFESFISSIDTSVKHDEEISSLSENIEHLANQPFTNDTSPPNKSSISFLLKTENKSILMLGDSDAETIEAWLNSKSADSITVDAVKLPHHGSRNNFSANLVRRIRTANYLISTNGDKFSHPNIETLARIIKFSPDREAKILLNHEIPHLTNSFLSNANSYEGNISIHQGIKEFEL*	375
4	PflHamM(I218K)	mutagenesis	Hachiman	Atgaaaatttccatgcacgatgccgcatacggtgattcaattctcatcagcggcgcctcgaccaaaattttagtggatggtggaactgcgaagtccttcgctgactggtcgccttcgttagagggtgtcgatacgctagatgccctgatagttactcatattgataacgaccatattggcggagcaatcaagctgctcacatcaaagcacgcaactaaagtaaaagaagtttatttcaatggcattaaccaaatcctagatgtggaggattgtgatattggtgatcgtagtgacgatctagaattatccgcaatcatagcaaacaccacgtctagagacgaagaccagttgatagggtattctgaaggcacatcgttatccttaatattacagcagcaa…	MKISMHDAAYGDSILISGASTKILVDGGTAKSFADWSPSLEGVDTLDALIVTHIDNDHIGGAIKLLTSKHATKVKEVYFNGINQILDVEDCDIGDRSDDLELSAIIANTTSRDEDQLIGYSEGTSLSLILQQQNIPLNKATEGRQIHRTSLNKNIIIGEFEIELIGPSRKSLLKIQQKWLELLESKEIKRRLISPRYSVAFESFISSIDTSVKHDEEKSSLSENIEHLANQPFTNDTSPPNKSSISFLLKTENKSILMLGDSDAETIEAWLNSKSADSITVDAVKLPHHGSRNNFSANLVRRIRTANYLISTNGDKFSHPNIETLARIIKFSPDREAKILLNHEIPHLTNSFLSNANSYEGNISIHQGIKEFEL*	375
5	PflHamM(I118K,I218K)	mutagenesis	Hachiman	Atgaaaatttccatgcacgatgccgcatacggtgattcaattctcatcagcggcgcctcgaccaaaattttagtggatggtggaactgcgaagtccttcgctgactggtcgccttcgttagagggtgtcgatacgctagatgccctgatagttactcatattgataacgaccatattggcggagcaatcaagctgctcacatcaaagcacgcaactaaagtaaaagaagtttatttcaatggcattaaccaaatcctagatgtggaggattgtgatattggtgatcgtagtgacgatctagaattatccgcaatcatagcaaacaccacgtctagagacgaagaccagttgaaagggtattctgaaggcacatcgttatccttaatattacagcagcaa…	MKISMHDAAYGDSILISGASTKILVDGGTAKSFADWSPSLEGVDTLDALIVTHIDNDHIGGAIKLLTSKHATKVKEVYFNGINQILDVEDCDIGDRSDDLELSAIIANTTSRDEDQLKGYSEGTSLSLILQQQNIPLNKATEGRQIHRTSLNKNIIIGEFEIELIGPSRKSLLKIQQKWLELLESKEIKRRLISPRYSVAFESFISSIDTSVKHDEEKSSLSENIEHLANQPFTNDTSPPNKSSISFLLKTENKSILMLGDSDAETIEAWLNSKSADSITVDAVKLPHHGSRNNFSANLVRRIRTANYLISTNGDKFSHPNIETLARIIKFSPDREAKILLNHEIPHLTNSFLSNANSYEGNISIHQGIKEFEL*	375
6	PflHamA	TWIST	Hachiman	ttgagtaatgcactgactgacgagtacaaactcgataacgtctttatcctagaagcctatgacgacctaggtgaacccatttcaacaggcagttgcttttcggtgggtgcgtctattttttttacatcttggcacgtcgtcaaaaatgcctacacgcttcggattttccaaagtagagatgattattttcgtcaagagttccatgccgctaaatgtgttttttacgataaagaaactgacttcgcaatactgtcatcagacagccttacgatcaaatcaaaaattgaaataggaatatacaaagctgagctgaatgatgaggtaaaagctatagggtacgcggccgaaaaaagcagattgcatttccctataactagtaaaatatcaaacgtctttgat…	MSNALTDEYKLDNVFILEAYDDLGEPISTGSCFSVGASIFFTSWHVVKNAYTLRIFQSRDDYFRQEFHAAKCVFYDKETDFAILSSDSLTIKSKIEIGIYKAELNDEVKAIGYAAEKSRLHFPITSKISNVFDFSTTYKYDFEFGKPAELDKANGLSGGPVFFKGYAIGLLALQTVGSALQAVSFHTIFERPSALEAIESQGLVITGGDEISYDRPDHPESPFVVSIDCAASDPNIKGLDIGFDLGEWRSQNLIDQTLNWIEDYALTPKQKKALGQHNFKRIQSAKRNFQIGNPAAMADLFLHIAIRQNYKTIPIISNVITVDGESVFSCSHIVIYRGKVELWLGISAMEVSMEQTVKEAIHRVDSIIRSGGIQDRLVVILSELDPTWPYIKKLEKLSN…	485
7	PflHamA(S157A)	mutagenesis	Hachiman	ttgagtaatgcactgactgacgagtacaaactcgataacgtctttatcctagaagcctatgacgacctaggtgaacccatttcaacaggcagttgcttttcggtgggtgcgtctattttttttacatcttggcacgtcgtcaaaaatgcctacacgcttcggattttccaaagtagagatgattattttcgtcaagagttccatgccgctaaatgtgttttttacgataaagaaactgacttcgcaatactgtcatcagacagccttacgatcaaatcaaaaattgaaataggaatatacaaagctgagctgaatgatgaggtaaaagctatagggtacgcggccgaaaaaagcagattgcatttccctataactagtaaaatatcaaacgtctttgat…	MSNALTDEYKLDNVFILEAYDDLGEPISTGSCFSVGASIFFTSWHVVKNAYTLRIFQSRDDYFRQEFHAAKCVFYDKETDFAILSSDSLTIKSKIEIGIYKAELNDEVKAIGYAAEKSRLHFPITSKISNVFDFSTTYKYDFEFGKPAELDKANGLAGGPVFFKGYAIGLLALQTVGSALQAVSFHTIFERPSALEAIESQGLVITGGDEISYDRPDHPESPFVVSIDCAASDPNIKGLDIGFDLGEWRSQNLIDQTLNWIEDYALTPKQKKALGQHNFKRIQSAKRNFQIGNPAAMADLFLHIAIRQNYKTIPIISNVITVDGESVFSCSHIVIYRGKVELWLGISAMEVSMEQTVKEAIHRVDSIIRSGGIQDRLVVILSELDPTWPYIKKLEKLSN…	485
8	PflHamB	TWIST	Hachiman	ttgaatacggaaatttataacaaccttcgtaagcaaatcgacaactctgctttcaccggatggcaaaggttattcgttgaacttataaatctatacaacttacatgatgacaatcaattcttgattcaggacctgacgctgagatgcctagagaggcgtggggaattcaaacagcttcatggtctgttgaacatattgatttccgagctaggtttgttcccgtacttagatccagatctgatgacgtcgaaagacagcataaggatgaatatttttaagtcgcctatagctggcgatataacattccacctaaaacaggctgagatttattacaggattgtaaatggagataacatcgtactcagtgcacctacaagcttcggaaaaagcttagttata…	MNTEIYNNLRKQIDNSAFTGWQRLFVELINLYNLHDDNQFLIQDLTLRCLERRGEFKQLHGLLNILISELGLFPYLDPDLMTSKDSIRMNIFKSPIAGDITFHLKQAEIYYRIVNGDNIVLSAPTSFGKSLVIDALISSEEYDNIVVVVPTIALMDELRKKFSKYKENYKIITQSSQEPATKNLYIYTQERVLECKNLERVDFFIIDEFYKLAPLNTSDYRSDRLNLAFHKLFKMCSRFYMLGPNINGLAEGIEDKLNCNFVKYDNYKTVVANEYRYIIREDGNDKEKDIDRDAHLVNILQKIGQNEQTLIYCKTPKRAASLVKKIMKLRENQEIRKGEFSDWLRETYHDDWSMADAVERGIACHHGRLPRVVSGYVVEAFNEKLINILVCTSTLIEGV…	724
9	PflHamB(D207A)	mutagenesis	Hachiman	ttgaatacggaaatttataacaaccttcgtaagcaaatcgacaactctgctttcaccggatggcaaaggttattcgttgaacttataaatctatacaacttacatgatgacaatcaattcttgattcaggacctgacgctgagatgcctagagaggcgtggggaattcaaacagcttcatggtctgttgaacatattgatttccgagctaggtttgttcccgtacttagatccagatctgatgacgtcgaaagacagcataaggatgaatatttttaagtcgcctatagctggcgatataacattccacctaaaacaggctgagatttattacaggattgtaaatggagataacatcgtactcagtgcacctacaagcttcggaaaaagcttagttata…	MNTEIYNNLRKQIDNSAFTGWQRLFVELINLYNLHDDNQFLIQDLTLRCLERRGEFKQLHGLLNILISELGLFPYLDPDLMTSKDSIRMNIFKSPIAGDITFHLKQAEIYYRIVNGDNIVLSAPTSFGKSLVIDALISSEEYDNIVVVVPTIALMDELRKKFSKYKENYKIITQSSQEPATKNLYIYTQERVLECKNLERVDFFIIAEFYKLAPLNTSDYRSDRLNLAFHKLFKMCSRFYMLGPNINGLAEGIEDKLNCNFVKYDNYKTVVANEYRYIIREDGNDKEKDIDRDAHLVNILQKIGQNEQTLIYCKTPKRAASLVKKIMKLRENQEIRKGEFSDWLRETYHDDWSMADAVERGIACHHGRLPRVVSGYVVEAFNEKLINILVCTSTLIEGV…	724
10	PflHamM(frag1)	mutagenesis	Hachiman	ctgatgaaaatttccatgcacgatgccgcatacggtgattcaattctcatcagcggcgcctcgaccaaaattttagtggatggtggaactgcgaagtccttcgctgactggtcgccttcgttagagggtgtcgatacgctagatgccctgatagttactcatattgataacgaccatattggcggagcaatcaagctgctcacatcaaagcacgcaactaaagtaaaagaagtttatttcaatggcattaaccaaatcctagatgtggaggattgtgatattggtgatcgtagtgacgatctagaattatccgcaatcatagcaaacaccacgtctagagacgaagaccagttgatataa	MKISMHDAAYGDSILISGASTKILVDGGTAKSFADWSPSLEGVDTLDALIVTHIDNDHIGGAIKLLTSKHATKVKEVYFNGINQILDVEDCDIGDRSDDLELSAIIANTTSRDEDQLI*	119
11	PflHamM(frag2)	mutagenesis	Hachiman	atggggtattctgaaggcacatcgttatccttaatattacagcagcaaaatatccccttaaataaagcaaccgaaggcaggcaaatccacagaacgagccttaataaaaacataataataggagaatttgaaattgaactgataggcccaagcagaaagagcttgttaaaaatccaacaaaaatggcttgaactattagaaagtaaagaaatcaaaagacgccttatcagcccaagatatagcgttgcattcgaaagctttatcagctcgattgatacctcagtaaagcatgatgaggaaatttaa	MGYSEGTSLSLILQQQNIPLNKATEGRQIHRTSLNKNIIIGEFEIELIGPSRKSLLKIQQKWLELLESKEIKRRLISPRYSVAFESFISSIDTSVKHDEEI*	102
12	PflHamM(frag3)	mutagenesis	Hachiman	atggggtattctgaaggcacatcgttatccttaatattacagcagcaaaatatccccttaaataaagcaaccgaaggcaggcaaatccacagaacgagccttaataaaaacataataataggagaatttgaaattgaactgataggcccaagcagaaagagcttgttaaaaatccaacaaaaatggcttgaactattagaaagtaaagaaatcaaaagacgccttatcagcccaagatatagcgttgcattcgaaagctttatcagctcgattgatacctcagtaaagcatgatgaggaaatttaa	MSSLSENIEHLANQPFTNDTSPPNKSSISFLLKTENKSILMLGDSDAETIEAWLNSKSADSITVDAVKLPHHGSRNNFSANLVRRIRTANYLISTNGDKFSHPNIETLARIIKFSPDREAKILLNHEIPHLTNSFLSNANSYEGNISIHQGIKEFEL*	158
13	PflHamA(deltaA)	mutagenesis	Hachiman	ttgagtaatgcactgactgacgagtacaaactcgataacgtctttatcctagaagcctatgacgacctaggtgaacccatttcaacaggcagttgcttttcggtgggtgcgtctattttttttacatcttggcacgtcgtcaaaaatgcctacacgcttcggattttccaaagtagagatgattattttcgtcaagagttccatgccgctaaatgtgttttttacgataaagaaactgacttcgcaatactgtcatcagacagccttacgatcaaatcaaaaattgaaataggaatatacaaagctgagctgaatgatgaggtaaaagctatagggtacgcggccgaaaaaagcagattgcatttccctataactagtaaaatatcaaacgtctttgat…	MSNALTDEYKLDNVFILEAYDDLGEPISTGSCFSVGASIFFTSWHVVKNAYTLRIFQSRDDYFRQEFHAAKCVFYDKETDFAILSSDSLTIKSKIEIGIYKAELNDEVKAIGYAAEKSRLHFPITSKISNVFDFSTTYKYDFEFGKPAELDKANGLSGGPVFFKGYAIGLLALQTVGSALQAVSFHTIFERPSALEAIESQGF*	204
14	PflHamA(S157A)(deltaA)	mutagenesis	Hachiman	ttgagtaatgcactgactgacgagtacaaactcgataacgtctttatcctagaagcctatgacgacctaggtgaacccatttcaacaggcagttgcttttcggtgggtgcgtctattttttttacatcttggcacgtcgtcaaaaatgcctacacgcttcggattttccaaagtagagatgattattttcgtcaagagttccatgccgctaaatgtgttttttacgataaagaaactgacttcgcaatactgtcatcagacagccttacgatcaaatcaaaaattgaaataggaatatacaaagctgagctgaatgatgaggtaaaagctatagggtacgcggccgaaaaaagcagattgcatttccctataactagtaaaatatcaaacgtctttgat…	MSNALTDEYKLDNVFILEAYDDLGEPISTGSCFSVGASIFFTSWHVVKNAYTLRIFQSRDDYFRQEFHAAKCVFYDKETDFAILSSDSLTIKSKIEIGIYKAELNDEVKAIGYAAEKSRLHFPITSKISNVFDFSTTYKYDFEFGKPAELDKANGLAGGPVFFKGYAIGLLALQTVGSALQAVSFHTIFERPSALEAIESQGF*	204
15	PflHamA(-cJun)	TWIST	Hachiman	CGCATTGCGCGCCTGGAAGAAAAAGTGAAAACCCTGAAAGCGCAGAACAGCGAACTGGCGAGCACCGCGAACATGCTGCGCGAACAGGTGGCGCAGCTGAAACAGAAAGTGATGAACCATttttgaatacggaaatttataacaaccttcgtaagcaaatcgacaactctgctttcaccggatggcaaaggttattcgttgaacttataaatctatacaacttacatgatgacaatcaattcttgattcaggacctgacgctgagatgcctagagaggcgtggggaattcaaacagcttcatggtctgttgaacatattgatttccgagctaggtttgttcccgtacttagatccagatctgatgacgtcgaaagacagcataaggatgaatattttta…	MSNALTDEYKLDNVFILEAYDDLGEPISTGSCFSVGASIFFTSWHVVKNAYTLRIFQSRDDYFRQEFHAAKCVFYDKETDFAILSSDSLTIKSKIEIGIYKAELNDEVKAIGYAAEKSRLHFPITSKISNVFDFSTTYKYDFEFGKPAELDKANGLSGGPVFFKGYAIGLLALQTVGSALQAVSFHTIFERPSALEAIESQGLVITGGDEISYDRPDHPESPFV	224
16	PflHamA(S157A)(-cJun)	mutagenesis	Hachiman	CGCATTGCGCGCCTGGAAGAAAAAGTGAAAACCCTGAAAGCGCAGAACAGCGAACTGGCGAGCACCGCGAACATGCTGCGCGAACAGGTGGCGCAGCTGAAACAGAAAGTGATGAACCATttttgaatacggaaatttataacaaccttcgtaagcaaatcgacaactctgctttcaccggatggcaaaggttattcgttgaacttataaatctatacaacttacatgatgacaatcaattcttgattcaggacctgacgctgagatgcctagagaggcgtggggaattcaaacagcttcatggtctgttgaacatattgatttccgagctaggtttgttcccgtacttagatccagatctgatgacgtcgaaagacagcataaggatgaatattttta…	MSNALTDEYKLDNVFILEAYDDLGEPISTGSCFSVGASIFFTSWHVVKNAYTLRIFQSRDDYFRQEFHAAKCVFYDKETDFAILSSDSLTIKSKIEIGIYKAELNDEVKAIGYAAEKSRLHFPITSKISNVFDFSTTYKYDFEFGKPAELDKANGLAGGPVFFKGYAIGLLALQTVGSALQAVSFHTIFERPSALEAIESQGLVITGGDEISYDRPDHPESPFV	224
17	EpiAvs1a	Gao et al. 2020	AVAST	atggtagcgataaaaatgtatccggcaaaggatggggatgcttttcttattatttgcgatgaggaaaaaagtgcatttctgattgacggaggctacgcggaaacgttcaggcaacatattttgcctgacttacgtgagctgagttttaacggttaccggttacgtctggtcatggcaacacatattgattcagatcacattggtggtctcgtggacttctttcttgtaaatggacacgcagcagagcctgcagtgattactgttgaccgcgtatggcacaacagcctcagggcgatgacgagacccgaaaataatgcacaaaaagtggattcccgagaaatcactgactttttgagacggagatatcatgtcgaagccgataaagccaaaccgcatgaa…	MVAIKMYPAKDGDAFLIICDEEKSAFLIDGGYAETFRQHILPDLRELSFNGYRLRLVMATHIDSDHIGGLVDFFLVNGHAAEPAVITVDRVWHNSLRAMTRPENNAQKVDSREITDFLRRRYHVEADKAKPHEISARQGSSLAASLLAGDYHWNEGKGYQCICTGTSIPNLMCDNSLTILSPSKERISALCLWWRRQLASLGFSGRSSSSEAFDDAFEFFCKREASQVPLPHVINARTPLLERDYARDTSPTNGSSIAFSLVLNKKRILMLGDAWAEEVVTSLGASGASHHFDIIKISHHGSIRNTSPNLLKIIDAPVYLISTDGKKHARHPNLAVLKAIVDRPAAFTRTLYFNYANSASAFMKNYLSASGAQFRIIEGSTDWITL*	387
18	P1 large terminase subunit	-	-	atggccagaagttgcgtaacggacccacgttggcgcgagcttgtggcgctatatcgttatgactggattgcggccgctgatgtgttgtttgggaagacaccaacctggcagcaggatgagatcattgagtccacgcagcaggacggcagttggacaagtgtgacctccggccatggtactggtaaatcggatatgacgagtatcattgcaatactcttcatcatgtttttccccggcgctcgcgtcattctggtcgctaacaaaagacagcaagtccttgatggtattttcaaatacataaagagcaattgggctactgctgttagcagattcccgtggttgtcgaagtatttcattcttacagaaacgtctttttttgaggtgactggcaagggtgtt…	MARSCVTDPRWRELVALYRYDWIAAADVLFGKTPTWQQDEIIESTQQDGSWTSVTSGHGTGKSDMTSIIAILFIMFFPGARVILVANKRQQVLDGIFKYIKSNWATAVSRFPWLSKYFILTETSFFEVTGKGVWTILIKSCRPGNEEALAGEHADHLLYIIDEASGVSDKAFSVITGALTGKDNRILLLSQPTRPSGYFYDSHHRLAIRPGNPDGLFTAIILNSEESPLVDAKFIRAKLAEYGGRDNPMYMIKVRGEFPKSQDGFLLGRDEVERATRRKVKIAKGWGWVACVDVAGGTGRDKSVINIMMVSGQRNKRRVINYRMLEYTDVTETQLAAKIFAECNPERFPNITIAIDGDGLGKSTADLMYERYGITVQRIRWGKKMHSREDKSLYFDMRA…	495
19	lambda large terminase subunit	-	-	GTGAATATATCGAACAGTCAGGTTAACaggctgcggcattttgtccgcgccgggcttcgctcactgttcaggccggagccacagaccgccgttgaatgggcggatgctaattactatctcccgaaagaatccgcataccaggaagggcgctgggaaacactgccctttcagcgggccatcatgaatgcgatgggcagcgactacatccgtgaggtgaatgtggtgaagtctgcccgtgtcggttattccaaaatgctgctgggtgtttatgcctactttatagagcataagcagcgcaacacccttatctggttgccgacggatggtgatgccgagaactttatgaaaacccacgttgagccgactattcgtgatattccgtcgctgctggcgctggcc…	MNISNSQVNRLRHFVRAGLRSLFRPEPQTAVEWADANYYLPKESAYQEGRWETLPFQRAIMNAMGSDYIREVNVVKSARVGYSKMLLGVYAYFIEHKQRNTLIWLPTDGDAENFMKTHVEPTIRDIPSLLALAPWYGKKHRDNTLTMKRFTNGRGFWCLGGKAAKNYREKSVDVAGYDELAAFDDDIEQEGSPTFLGDKRIEGSVWPKSIRGSTPKVRGTCQIERAASESPHFMRFHVACPHCGEEQYLKFGDKETPFGLKWTPDDPSSVFYLCEHNACVIRQQELDFTDARYICEKTGIWTRDGILWFSSSGEEIEPPDSVTFHIWTAYSPFTTWVQIVKDWMKTKGDTGKRKTFVNTTLGETWEAKIGERPDAEVMAERKEHYSAPVPDRVAYLTAG…	642
20	Avs1a(I134K)	mutagenesis	AVAST	atggtagcgataaaaatgtatccggcaaaggatggggatgcttttcttattatttgcgatgaggaaaaaagtgcatttctgattgacggaggctacgcggaaacgttcaggcaacatattttgcctgacttacgtgagctgagttttaacggttaccggttacgtctggtcatggcaacacatattgattcagatcacattggtggtctcgtggacttctttcttgtaaatggacacgcagcagagcctgcagtgattactgttgaccgcgtatggcacaacagcctcagggcgatgacgagacccgaaaataatgcacaaaaagtggattcccgagaaatcactgactttttgagacggagatatcatgtcgaagccgataaagccaaaccgcatgaa…	MVAIKMYPAKDGDAFLIICDEEKSAFLIDGGYAETFRQHILPDLRELSFNGYRLRLVMATHIDSDHIGGLVDFFLVNGHAAEPAVITVDRVWHNSLRAMTRPENNAQKVDSREITDFLRRRYHVEADKAKPHEKSARQGSSLAASLLAGDYHWNEGKGYQCICTGTSIPNLMCDNSLTILSPSKERISALCLWWRRQLASLGFSGRSSSSEAFDDAFEFFCKREASQVPLPHVINARTPLLERDYARDTSPTNGSSIAFSLVLNKKRILMLGDAWAEEVVTSLGASGASHHFDIIKISHHGSIRNTSPNLLKIIDAPVYLISTDGKKHARHPNLAVLKAIVDRPAAFTRTLYFNYANSASAFMKNYLSASGAQFRIIEGSTDWITL*	387
21	Avs1a(I234K)	mutagenesis	AVAST	atggtagcgataaaaatgtatccggcaaaggatggggatgcttttcttattatttgcgatgaggaaaaaagtgcatttctgattgacggaggctacgcggaaacgttcaggcaacatattttgcctgacttacgtgagctgagttttaacggttaccggttacgtctggtcatggcaacacatattgattcagatcacattggtggtctcgtggacttctttcttgtaaatggacacgcagcagagcctgcagtgattactgttgaccgcgtatggcacaacagcctcagggcgatgacgagacccgaaaataatgcacaaaaagtggattcccgagaaatcactgactttttgagacggagatatcatgtcgaagccgataaagccaaaccgcatgaa…	MVAIKMYPAKDGDAFLIICDEEKSAFLIDGGYAETFRQHILPDLRELSFNGYRLRLVMATHIDSDHIGGLVDFFLVNGHAAEPAVITVDRVWHNSLRAMTRPENNAQKVDSREITDFLRRRYHVEADKAKPHEISARQGSSLAASLLAGDYHWNEGKGYQCICTGTSIPNLMCDNSLTILSPSKERISALCLWWRRQLASLGFSGRSSSSEAFDDAFEFFCKREASQVPLPHVKNARTPLLERDYARDTSPTNGSSIAFSLVLNKKRILMLGDAWAEEVVTSLGASGASHHFDIIKISHHGSIRNTSPNLLKIIDAPVYLISTDGKKHARHPNLAVLKAIVDRPAAFTRTLYFNYANSASAFMKNYLSASGAQFRIIEGSTDWITL*	387
22	Avs1a(I134K,I234K)	mutagenesis	AVAST	atggtagcgataaaaatgtatccggcaaaggatggggatgcttttcttattatttgcgatgaggaaaaaagtgcatttctgattgacggaggctacgcggaaacgttcaggcaacatattttgcctgacttacgtgagctgagttttaacggttaccggttacgtctggtcatggcaacacatattgattcagatcacattggtggtctcgtggacttctttcttgtaaatggacacgcagcagagcctgcagtgattactgttgaccgcgtatggcacaacagcctcagggcgatgacgagacccgaaaataatgcacaaaaagtggattcccgagaaatcactgactttttgagacggagatatcatgtcgaagccgataaagccaaaccgcatgaa…	MVAIKMYPAKDGDAFLIICDEEKSAFLIDGGYAETFRQHILPDLRELSFNGYRLRLVMATHIDSDHIGGLVDFFLVNGHAAEPAVITVDRVWHNSLRAMTRPENNAQKVDSREITDFLRRRYHVEADKAKPHEKSARQGSSLAASLLAGDYHWNEGKGYQCICTGTSIPNLMCDNSLTILSPSKERISALCLWWRRQLASLGFSGRSSSSEAFDDAFEFFCKREASQVPLPHVKNARTPLLERDYARDTSPTNGSSIAFSLVLNKKRILMLGDAWAEEVVTSLGASGASHHFDIIKISHHGSIRNTSPNLLKIIDAPVYLISTDGKKHARHPNLAVLKAIVDRPAAFTRTLYFNYANSASAFMKNYLSASGAQFRIIEGSTDWITL*	387
23	FLAG-Avs1a	mutagenesis	AVAST	atggactacaaagaccatgacggtgattataaagatcatgacatcgattacaaggatgacgatgacaagctcgtagcgataaaaatgtatccggcaaaggatggggatgcttttcttattatttgcgatgaggaaaaaagtgcatttctgattgacggaggctacgcggaaacgttcaggcaacatattttgcctgacttacgtgagctgagttttaacggttaccggttacgtctggtcatggcaacacatattgattcagatcacattggtggtctcgtggacttctttcttgtaaatggacacgcagcagagcctgcagtgattactgttgaccgcgtatggcacaacagcctcagggcgatgacgagacccgaaaataatgcacaaaaagtggat…	MDYKDHDGDYKDHDIDYKDDDDKLVAIKMYPAKDGDAFLIICDEEKSAFLIDGGYAETFRQHILPDLRELSFNGYRLRLVMATHIDSDHIGGLVDFFLVNGHAAEPAVITVDRVWHNSLRAMTRPENNAQKVDSREITDFLRRRYHVEADKAKPHEISARQGSSLAASLLAGDYHWNEGKGYQCICTGTSIPNLMCDNSLTILSPSKERISALCLWWRRQLASLGFSGRSSSSEAFDDAFEFFCKREASQVPLPHVINARTPLLERDYARDTSPTNGSSIAFSLVLNKKRILMLGDAWAEEVVTSLGASGASHHFDIIKISHHGSIRNTSPNLLKIIDAPVYLISTDGKKHARHPNLAVLKAIVDRPAAFTRTLYFNYANSASAFMKNYLSASGAQFRI…	410
24	FLAGAvs1a(I134K,I234K)	mutagenesis	AVAST	atggactacaaagaccatgacggtgattataaagatcatgacatcgattacaaggatgacgatgacaagctcgtagcgataaaaatgtatccggcaaaggatggggatgcttttcttattatttgcgatgaggaaaaaagtgcatttctgattgacggaggctacgcggaaacgttcaggcaacatattttgcctgacttacgtgagctgagttttaacggttaccggttacgtctggtcatggcaacacatattgattcagatcacattggtggtctcgtggacttctttcttgtaaatggacacgcagcagagcctgcagtgattactgttgaccgcgtatggcacaacagcctcagggcgatgacgagacccgaaaataatgcacaaaaagtggat…	MDYKDHDGDYKDHDIDYKDDDDKLVAIKMYPAKDGDAFLIICDEEKSAFLIDGGYAETFRQHILPDLRELSFNGYRLRLVMATHIDSDHIGGLVDFFLVNGHAAEPAVITVDRVWHNSLRAMTRPENNAQKVDSREITDFLRRRYHVEADKAKPHEKSARQGSSLAASLLAGDYHWNEGKGYQCICTGTSIPNLMCDNSLTILSPSKERISALCLWWRRQLASLGFSGRSSSSEAFDDAFEFFCKREASQVPLPHVKNARTPLLERDYARDTSPTNGSSIAFSLVLNKKRILMLGDAWAEEVVTSLGASGASHHFDIIKISHHGSIRNTSPNLLKIIDAPVYLISTDGKKHARHPNLAVLKAIVDRPAAFTRTLYFNYANSASAFMKNYLSASGAQFRI…	410
25	Citrobacter Avs1a	TWIST	AVAST	ttggttgcgataaaaatgtatcccgcaagggatggggatgctttgctcattatctgtcatcaggaaaaatgcggatttttcatcgacggcggctatgcagaaacctacaagcaatacatcctgcctgatctcagagcattgagtcttaacgggtaccggttacgcctagtcatggcaacgcatattgacgctgatcacatcggcggtctcattgacttttttatcgacaatggccaggcgtcacatccgtctgttataccggttgatgcggtatggcacaatagtctcagggcgatgacaacatctcatgaaaatgcatcagatgcagaaaatagcaaaatcacggattttttaaaacggcaatatcatctcgctgcaaagtcaggcagacccactgaa…	MVAIKMYPARDGDALLIICHQEKCGFFIDGGYAETYKQYILPDLRALSLNGYRLRLVMATHIDADHIGGLIDFFIDNGQASHPSVIPVDAVWHNSLRAMTTSHENASDAENSKITDFLKRQYHLAAKSGRPTEISARQGSSLAATLLAGGYHWNEGTGFQKICSLRPAVPPLNENSFQILSPSEERLSALCLWWRRKLVSLGFSGQYSANGAFDDAFEFLCKEDASPPPPPHMISAKIPLLQRDYLPDTSPTNGSSIAFSLTLSNKRMLMLGDAWAEEVVTSLKANGGLQYFDIIKISHHGSIRNTSPELLSLIDAPMYLISTDGKKHARHPDLAVLKAVVDRPATFTRTLFFNYATRASAFMKTYVSANGAPFRVIEGATDWI	384
26	Bacillus LmuA-H	TWIST	Lamassu	atcaatactataagagttgaaatgtttccagcgaaaaatggagatagtttcttaattagtttcttaggtcaatccacaagaaatattttaattgacttagcatatccacatacatatagaaattatgttaaacctaaacttcaagaattacactcgaacggagaatcgattgacctagttatttttacacatattgatcaagatcatattcaaggtggaattactttttttagggagaatggggatagtaaatctcctaagattattagtgttaaagaagtttggcataatagttaccgccatctttcaattggaaatgagaacatcactttagaagaaaatgatgttgaaaaaataaaaaaacgtgtagtatatgttgacgacagcgaagaaaaaagt…	MNTIRVEMFPAKNGDSFLISFLGQSTRNILIDLAYPHTYRNYVKPKLQELHSNGESIDLVIFTHIDQDHIQGGITFFRENGDSKSPKIISVKEVWHNSYRHLSIGNENITLEENDVEKIKKRVVYVDDSEEKSSIKISGKQGTRLGALLEMNQYPWNTSFNSKAISFSNISKNIAEDVKIYVLSPTEVQLESLKRVWYKELRRMFPTLPLTVDTVFDDAVEFISQNRESTGVANKTEKVSSTTNIVKLVEKPFQEDQDEINASSITIIIEYYGKKILFLGDAPPTLVEEQLRKVYGENQFPIYFDLIKVSHHGSENNTNNSLMKLIDSNRYLISTNGKIHGHPNEATIARIVVRDSKDLKRELYMSYPTETSKLFDKKEWKEKYNYEIHTATMGEITVI	399
27	KaeCanA	TWIST	canu	ATGACTGCAGTTATAGATGATAGCTCAAACTCACCCGGAACCCATGCGCTTATCATTGGTGTAAGCGCGTATGACCATCTGATGGGCTCTAGTGAAGGGGAATGCAGTGAGCAAGGCTCAGATTCTGGTCTGGGACAGCTAAGTGCGGCCGCAAGATCTGCTTCCCAGTTTGCGACGTGGTTAATGAAAGATTATCGACGCAAGGACTTTCCGCTTCGGAGTTTGCGGGTACTTTTATCGCCAGCGACTGAAGACGAAGTGGGTGAAAACCTCAAGGGTTATCTTAAAGAAGACTCAATCCCAACGAGGGAAAATGTATCAACCGCATTTAGAAAATTTAAACAGGCAGCCGCAAGAAATCCGGATAATATCGCAATCGTTTATGTGGCAGGACATGGA…	MTAVIDDSSNSPGTHALIIGVSAYDHLMGSSEGECSEQGSDSGLGQLSAAARSASQFATWLMKDYRRKDFPLRSLRVLLSPATEDEVGENLKGYLKEDSIPTRENVSTAFRKFKQAAARNPDNIAIVYVAGHGVQFTNTGAVLLLKDFAHPDHEEERYKGAVDIRAMHESMTYTNGARRQFWFVDICRQRAPDAKEFEELAGVLKFNKVINTGSSGATICSPLFLAASSGEQAFAKPGKLTLFCEALMSALVEGHAASSDGERSSPWLVSTSGLQMYLRDTVELLAACNDEKQLIECSGIFSNEVFHECEKAPNVDLTIQIKDGLPGAHYSAKLSHLGRVLYDNHTTWPLRDSIPAGIYKIEVTTLTTNEKDSDNLKLSPPSRIKELPL*	390
28	KaeCanA(C187A)	mutagenesis	canu	ATGACTGCAGTTATAGATGATAGCTCAAACTCACCCGGAACCCATGCGCTTATCATTGGTGTAAGCGCGTATGACCATCTGATGGGCTCTAGTGAAGGGGAATGCAGTGAGCAAGGCTCAGATTCTGGTCTGGGACAGCTAAGTGCGGCCGCAAGATCTGCTTCCCAGTTTGCGACGTGGTTAATGAAAGATTATCGACGCAAGGACTTTCCGCTTCGGAGTTTGCGGGTACTTTTATCGCCAGCGACTGAAGACGAAGTGGGTGAAAACCTCAAGGGTTATCTTAAAGAAGACTCAATCCCAACGAGGGAAAATGTATCAACCGCATTTAGAAAATTTAAACAGGCAGCCGCAAGAAATCCGGATAATATCGCAATCGTTTATGTGGCAGGACATGGA…	MTAVIDDSSNSPGTHALIIGVSAYDHLMGSSEGECSEQGSDSGLGQLSAAARSASQFATWLMKDYRRKDFPLRSLRVLLSPATEDEVGENLKGYLKEDSIPTRENVSTAFRKFKQAAARNPDNIAIVYVAGHGVQFTNTGAVLLLKDFAHPDHEEERYKGAVDIRAMHESMTYTNGARRQFWFVDIARQRAPDAKEFEELAGVLKFNKVINTGSSGATICSPLFLAASSGEQAFAKPGKLTLFCEALMSALVEGHAASSDGERSSPWLVSTSGLQMYLRDTVELLAACNDEKQLIECSGIFSNEVFHECEKAPNVDLTIQIKDGLPGAHYSAKLSHLGRVLYDNHTTWPLRDSIPAGIYKIEVTTLTTNEKDSDNLKLSPPSRIKELPL*	390
29	KaeCanB	TWIST	canu	ATGAATGAGGTCACACCTAAAAACATAAACCTTAGTATTAGAGTGAAGTCTAAATTCAATTTCGGCGGACGAGACACGAAAATCGACATCCGAGATAGTGAACTCATTCTTGTTGAAAAGCTCACTACAAGCAGAGAGTTCAGTCTGCTCCCCGGACTGTATGAAGTTAGCACATTTCTGGGCGATGGAAAGAGAGCATCGCAGATTGTTGAAGTATTCGAATCACAATTAACTGAGATAAGTTTAGAGCCAGACATTGATTATCAGCCTGCGCCTCCAAAAGATGACAGTCAGTTTAAGAAAATCGAGGAGTTGAATCAGGATAATCGATTTGGTTTGACTATTCTTGATGAAGATACTGACTTTACTATTTATCCGGCTGGAAGCTATTGGATCGTG…	MNEVTPKNINLSIRVKSKFNFGGRDTKIDIRDSELILVEKLTTSREFSLLPGLYEVSTFLGDGKRASQIVEVFESQLTEISLEPDIDYQPAPPKDDSQFKKIEELNQDNRFGLTILDEDTDFTIYPAGSYWIVQHKDAMQKMPIITLKKNGSYIQASLPISQGHRYSVTCHVKQVLNSKYGHVEINISQSRAMAFGLECMLKSGQIMNAAEVASNALEALIEKYTDPTGATLAALILYKTCRLDESSKRHLINLVTHHDWLPDAKIILALYLARTGNLDESMQLACEASKKRILLTESFSLLLDLLRYWPETEHDEKRSEALARLAQIAPFVIWKSMYLTTSMTGD*	347
30	KaeCanC	TWIST	canu	ATGCTACCTGCACGTGAAGGCGATGCAATTTTGGTGCGCTGGGGAGAGGAACACTCTCCTTATCAAATGCTTGTCGATATGGGGGTCGAGGAAACAGGGAAAGAGTTTAATGATAAAATTAGCGGCCTGCCCGATACGCAGCGGACCTTTGAAGCAGTTGTAGTTACACATATCGACGCAGACCATATTGGAGGATTTTTGAGTTGTTTTGTTGACTGCGATGAGCCGTGCGCCATAGTGAAAGATTTTTGGTTTAATGGTTACATGCATCTGGATGGTCGCAGAAGCAGTTCTTCTTTAGAAGGGCTAGGTGCAGTTCAAGCCGAAAGGCTCACTACATGGTTGAGCACACAGCCCTGGAATGATTGTTATGACGGAGGCTCAGTCTGTCGAAGCGAG…	MLPAREGDAILVRWGEEHSPYQMLVDMGVEETGKEFNDKISGLPDTQRTFEAVVVTHIDADHIGGFLSCFVDCDEPCAIVKDFWFNGYMHLDGRRSSSSLEGLGAVQAERLTTWLSTQPWNDCYDGGSVCRSEGEPLKVIELAGGMKVTVLGPTMQRLEKLKPEWDKEINNALQKKQKKLSVPNLESMGASLPLEIPDAQSLKFLAKQRPLRDTKAANGSSIVLLLEYDGKKVLLAGDAFAEDLVDAILVLSSEFPLKLEAFKVPHHCSRGNISKQLIEAVDCTNWLISTDGSRHKHPDDEGIASILLHRTTDFVNLVFNVTSDYNSKWSNTEWKQCFRYSANYGSKEDGYLLNL*	356
31	KaeCanC(H271A)	mutagenesis	canu	ATGCTACCTGCACGTGAAGGCGATGCAATTTTGGTGCGCTGGGGAGAGGAACACTCTCCTTATCAAATGCTTGTCGATATGGGGGTCGAGGAAACAGGGAAAGAGTTTAATGATAAAATTAGCGGCCTGCCCGATACGCAGCGGACCTTTGAAGCAGTTGTAGTTACACATATCGACGCAGACCATATTGGAGGATTTTTGAGTTGTTTTGTTGACTGCGATGAGCCGTGCGCCATAGTGAAAGATTTTTGGTTTAATGGTTACATGCATCTGGATGGTCGCAGAAGCAGTTCTTCTTTAGAAGGGCTAGGTGCAGTTCAAGCCGAAAGGCTCACTACATGGTTGAGCACACAGCCCTGGAATGATTGTTATGACGGAGGCTCAGTCTGTCGAAGCGAG…	MLPAREGDAILVRWGEEHSPYQMLVDMGVEETGKEFNDKISGLPDTQRTFEAVVVTHIDADHIGGFLSCFVDCDEPCAIVKDFWFNGYMHLDGRRSSSSLEGLGAVQAERLTTWLSTQPWNDCYDGGSVCRSEGEPLKVIELAGGMKVTVLGPTMQRLEKLKPEWDKEINNALQKKQKKLSVPNLESMGASLPLEIPDAQSLKFLAKQRPLRDTKAANGSSIVLLLEYDGKKVLLAGDAFAEDLVDAILVLSSEFPLKLEAFKVPAHCSRGNISKQLIEAVDCTNWLISTDGSRHKHPDDEGIASILLHRTTDFVNLVFNVTSDYNSKWSNTEWKQCFRYSANYGSKEDGYLLNL*	356
32	KaeCanC(G104K)	mutagenesis	canu	ATGCTACCTGCACGTGAAGGCGATGCAATTTTGGTGCGCTGGGGAGAGGAACACTCTCCTTATCAAATGCTTGTCGATATGGGGGTCGAGGAAACAGGGAAAGAGTTTAATGATAAAATTAGCGGCCTGCCCGATACGCAGCGGACCTTTGAAGCAGTTGTAGTTACACATATCGACGCAGACCATATTGGAGGATTTTTGAGTTGTTTTGTTGACTGCGATGAGCCGTGCGCCATAGTGAAAGATTTTTGGTTTAATGGTTACATGCATCTGGATGGTCGCAGAAGCAGTTCTTCTTTAGAAGGGCTAAAAGCAGTTCAAGCCGAAAGGCTCACTACATGGTTGAGCACACAGCCCTGGAATGATTGTTATGACGGAGGCTCAGTCTGTCGAAGCGAG…	MLPAREGDAILVRWGEEHSPYQMLVDMGVEETGKEFNDKISGLPDTQRTFEAVVVTHIDADHIGGFLSCFVDCDEPCAIVKDFWFNGYMHLDGRRSSSSLEGLKAVQAERLTTWLSTQPWNDCYDGGSVCRSEGEPLKVIELAGGMKVTVLGPTMQRLEKLKPEWDKEINNALQKKQKKLSVPNLESMGASLPLEIPDAQSLKFLAKQRPLRDTKAANGSSIVLLLEYDGKKVLLAGDAFAEDLVDAILVLSSEFPLKLEAFKVPHHCSRGNISKQLIEAVDCTNWLISTDGSRHKHPDDEGIASILLHRTTDFVNLVFNVTSDYNSKWSNTEWKQCFRYSANYGSKEDGYLLNL*	356
33	KaeCanC(G189K)	mutagenesis	canu	ATGCTACCTGCACGTGAAGGCGATGCAATTTTGGTGCGCTGGGGAGAGGAACACTCTCCTTATCAAATGCTTGTCGATATGGGGGTCGAGGAAACAGGGAAAGAGTTTAATGATAAAATTAGCGGCCTGCCCGATACGCAGCGGACCTTTGAAGCAGTTGTAGTTACACATATCGACGCAGACCATATTGGAGGATTTTTGAGTTGTTTTGTTGACTGCGATGAGCCGTGCGCCATAGTGAAAGATTTTTGGTTTAATGGTTACATGCATCTGGATGGTCGCAGAAGCAGTTCTTCTTTAGAAGGGCTAGGTGCAGTTCAAGCCGAAAGGCTCACTACATGGTTGAGCACACAGCCCTGGAATGATTGTTATGACGGAGGCTCAGTCTGTCGAAGCGAG…	MLPAREGDAILVRWGEEHSPYQMLVDMGVEETGKEFNDKISGLPDTQRTFEAVVVTHIDADHIGGFLSCFVDCDEPCAIVKDFWFNGYMHLDGRRSSSSLEGLGAVQAERLTTWLSTQPWNDCYDGGSVCRSEGEPLKVIELAGGMKVTVLGPTMQRLEKLKPEWDKEINNALQKKQKKLSVPNLESMKASLPLEIPDAQSLKFLAKQRPLRDTKAANGSSIVLLLEYDGKKVLLAGDAFAEDLVDAILVLSSEFPLKLEAFKVPHHCSRGNISKQLIEAVDCTNWLISTDGSRHKHPDDEGIASILLHRTTDFVNLVFNVTSDYNSKWSNTEWKQCFRYSANYGSKEDGYLLNL*	356
34	KaeCanC(G104K,G189K)	mutagenesis	canu	ATGCTACCTGCACGTGAAGGCGATGCAATTTTGGTGCGCTGGGGAGAGGAACACTCTCCTTATCAAATGCTTGTCGATATGGGGGTCGAGGAAACAGGGAAAGAGTTTAATGATAAAATTAGCGGCCTGCCCGATACGCAGCGGACCTTTGAAGCAGTTGTAGTTACACATATCGACGCAGACCATATTGGAGGATTTTTGAGTTGTTTTGTTGACTGCGATGAGCCGTGCGCCATAGTGAAAGATTTTTGGTTTAATGGTTACATGCATCTGGATGGTCGCAGAAGCAGTTCTTCTTTAGAAGGGCTAAAAGCAGTTCAAGCCGAAAGGCTCACTACATGGTTGAGCACACAGCCCTGGAATGATTGTTATGACGGAGGCTCAGTCTGTCGAAGCGAG…	MLPAREGDAILVRWGEEHSPYQMLVDMGVEETGKEFNDKISGLPDTQRTFEAVVVTHIDADHIGGFLSCFVDCDEPCAIVKDFWFNGYMHLDGRRSSSSLEGLKAVQAERLTTWLSTQPWNDCYDGGSVCRSEGEPLKVIELAGGMKVTVLGPTMQRLEKLKPEWDKEINNALQKKQKKLSVPNLESMKASLPLEIPDAQSLKFLAKQRPLRDTKAANGSSIVLLLEYDGKKVLLAGDAFAEDLVDAILVLSSEFPLKLEAFKVPHHCSRGNISKQLIEAVDCTNWLISTDGSRHKHPDDEGIASILLHRTTDFVNLVFNVTSDYNSKWSNTEWKQCFRYSANYGSKEDGYLLNL*	356

## Sheet: Table S2
Table S2. Summary of plasmids used in this study
Plasmid name	Description	Verified full plasmid sequence	Origin	Resistance	Source
pTet_PflHamMAB	Hachiman from P. fluorescens under pTet control	AGATTTCAGTGCAATTTATCTCTTCAAATGTAGCACCTGAAGTCAGCCCCATACGATATAAGTTGTCACCTGCCCGAACCAGAGACTTATCctgaactggccgataattgcagacgAACGATGCTTGGGCCCGAACAAAAACTCatctcagaagaggatctgaatagcgccgtcgaccatcatcatcatcatcattgagtttaaacgctctccagcttgggtgttttggcggatgagagaagattttcagcctgatacagattaaatcagaacgcagaagcggtctgataaaacagaatttgcctggcggcagtagcgcggtggtcccacctgaccccatgccgaactcagaagtgaaacgccgtagcgccgatggtagtgtggggtctgcccatgcga…	p15a	chloramphenicol	This paper
pTet_PflHamM(H289A)AB	Hachiman from P. fluorescens under pTet control with HamM mutated (H289A)	AGATTTCAGTGCAATTTATCTCTTCAAATGTAGCACCTGAAGTCAGCCCCATACGATATAAGTTGTCACCTGCCCGAACCAGAGACTTATCctgaactggccgataattgcagacgAACGATGCTTGGGCCCGAACAAAAACTCatctcagaagaggatctgaatagcgccgtcgaccatcatcatcatcatcattgagtttaaacgctctccagcttgggtgttttggcggatgagagaagattttcagcctgatacagattaaatcagaacgcagaagcggtctgataaaacagaatttgcctggcggcagtagcgcggtggtcccacctgaccccatgccgaactcagaagtgaaacgccgtagcgccgatggtagtgtggggtctgcccatgcga…	p15a	chloramphenicol	This paper
pTet_PflHamMA(S157A)B	Hachiman from P. fluorescens under pTet control with HamA mutated (S157A)	AGATTTCAGTGCAATTTATCTCTTCAAATGTAGCACCTGAAGTCAGCCCCATACGATATAAGTTGTCACCTGCCCGAACCAGAGACTTATCctgaactggccgataattgcagacgAACGATGCTTGGGCCCGAACAAAAACTCatctcagaagaggatctgaatagcgccgtcgaccatcatcatcatcatcattgagtttaaacgctctccagcttgggtgttttggcggatgagagaagattttcagcctgatacagattaaatcagaacgcagaagcggtctgataaaacagaatttgcctggcggcagtagcgcggtggtcccacctgaccccatgccgaactcagaagtgaaacgccgtagcgccgatggtagtgtggggtctgcccatgcga…	p15a	chloramphenicol	This paper
pTet_PflHamMAB(D207A)	Hachiman from P. fluorescens under pTet control with HamB mutated (D207A)	AGATTTCAGTGCAATTTATCTCTTCAAATGTAGCACCTGAAGTCAGCCCCATACGATATAAGTTGTCACCTGCCCGAACCAGAGACTTATCctgaactggccgataattgcagacgAACGATGCTTGGGCCCGAACAAAAACTCatctcagaagaggatctgaatagcgccgtcgaccatcatcatcatcatcattgagtttaaacgctctccagcttgggtgttttggcggatgagagaagattttcagcctgatacagattaaatcagaacgcagaagcggtctgataaaacagaatttgcctggcggcagtagcgcggtggtcccacctgaccccatgccgaactcagaagtgaaacgccgtagcgccgatggtagtgtggggtctgcccatgcga…	p15a	chloramphenicol	This paper
pTet_PflHamM(I118K)AB	Hachiman from P. fluorescens under pTet control with HamM mutated (I118K)	AGATTTCAGTGCAATTTATCTCTTCAAATGTAGCACCTGAAGTCAGCCCCATACGATATAAGTTGTCACCTGCCCGAACCAGAGACTTATCctgaactggccgataattgcagacgAACGATGCTTGGGCCCGAACAAAAACTCatctcagaagaggatctgaatagcgccgtcgaccatcatcatcatcatcattgagtttaaacgctctccagcttgggtgttttggcggatgagagaagattttcagcctgatacagattaaatcagaacgcagaagcggtctgataaaacagaatttgcctggcggcagtagcgcggtggtcccacctgaccccatgccgaactcagaagtgaaacgccgtagcgccgatggtagtgtggggtctgcccatgcga…	p15a	chloramphenicol	This paper
pTet_PflHamM(I218K)AB	Hachiman from P. fluorescens under pTet control with HamM mutated (I218K)	AGATTTCAGTGCAATTTATCTCTTCAAATGTAGCACCTGAAGTCAGCCCCATACGATATAAGTTGTCACCTGCCCGAACCAGAGACTTATCctgaactggccgataattgcagacgAACGATGCTTGGGCCCGAACAAAAACTCatctcagaagaggatctgaatagcgccgtcgaccatcatcatcatcatcattgagtttaaacgctctccagcttgggtgttttggcggatgagagaagattttcagcctgatacagattaaatcagaacgcagaagcggtctgataaaacagaatttgcctggcggcagtagcgcggtggtcccacctgaccccatgccgaactcagaagtgaaacgccgtagcgccgatggtagtgtggggtctgcccatgcga…	p15a	chloramphenicol	This paper
pTet_PflHamM(I118K,I218K)AB	Hachiman from P. fluorescens under pTet control with HamM mutated (I118K,I218K)	AGATTTCAGTGCAATTTATCTCTTCAAATGTAGCACCTGAAGTCAGCCCCATACGATATAAGTTGTCACCTGCCCGAACCAGAGACTTATCctgaactggccgataattgcagacgAACGATGCTTGGGCCCGAACAAAAACTCatctcagaagaggatctgaatagcgccgtcgaccatcatcatcatcatcattgagtttaaacgctctccagcttgggtgttttggcggatgagagaagattttcagcctgatacagattaaatcagaacgcagaagcggtctgataaaacagaatttgcctggcggcagtagcgcggtggtcccacctgaccccatgccgaactcagaagtgaaacgccgtagcgccgatggtagtgtggggtctgcccatgcga…	p15a	chloramphenicol	This paper
pTet_PflHamMA(deltaA)B	Hachiman from P. fluorescens under pTet control with the dHamA domain removed	AGATTTCAGTGCAATTTATCTCTTCAAATGTAGCACCTGAAGTCAGCCCCATACGATATAAGTTGTCACCTGCCCGAACCAGAGACTTATCctgaactggccgataattgcagacgAACGATGCTTGGGCCCGAACAAAAACTCatctcagaagaggatctgaatagcgccgtcgaccatcatcatcatcatcattgagtttaaacgctctccagcttgggtgttttggcggatgagagaagattttcagcctgatacagattaaatcagaacgcagaagcggtctgataaaacagaatttgcctggcggcagtagcgcggtggtcccacctgaccccatgccgaactcagaagtgaaacgccgtagcgccgatggtagtgtggggtctgcccatgcga…	p15a	chloramphenicol	This paper
pTet_PflHamMA(S157A)(deltaA)B	Hachiman from P. fluorescens under pTet control with the dHamA domain removed and with a protease S157A mutation	AGATTTCAGTGCAATTTATCTCTTCAAATGTAGCACCTGAAGTCAGCCCCATACGATATAAGTTGTCACCTGCCCGAACCAGAGACTTATCctgaactggccgataattgcagacgAACGATGCTTGGGCCCGAACAAAAACTCatctcagaagaggatctgaatagcgccgtcgaccatcatcatcatcatcattgagtttaaacgctctccagcttgggtgttttggcggatgagagaagattttcagcctgatacagattaaatcagaacgcagaagcggtctgataaaacagaatttgcctggcggcagtagcgcggtggtcccacctgaccccatgccgaactcagaagtgaaacgccgtagcgccgatggtagtgtggggtctgcccatgcga…	p15a	chloramphenicol	This paper
pTet_PflHamMA(-cJun)B	Hachiman from P. fluorescens under pTet control with cJun fused to the protease domain and natural linker	aggccagaccatcctgaaagcccatttgttCGCATTGCGCGCCTGGAAGAAAAAGTGAAAACCCTGAAAGCGCAGAACAGCGAACTGGCGAGCACCGCGAACATGCTGCGCGAACAGGTGGCGCAGCTGAAACAGAAAGTGATGAACCATttttgaatacggaaatttataacaaccttcgtaagcaaatcgacaactctgctttcaccggatggcaaaggttattcgttgaacttataaatctatacaacttacatgatgacaatcaattcttgattcaggacctgacgctgagatgcctagagaggcgtggggaattcaaacagcttcatggtctgttgaacatattgatttccgagctaggtttgttcccgtacttagatccagatctgatgacgt…	p15a	chloramphenicol	This paper
pTet_PflHamMA(S157A)(-cJun)B	Hachiman from P. fluorescens under pTet control with cJun fused to the protease domain and natural linker and the protease mutated (S157A)	aggccagaccatcctgaaagcccatttgttCGCATTGCGCGCCTGGAAGAAAAAGTGAAAACCCTGAAAGCGCAGAACAGCGAACTGGCGAGCACCGCGAACATGCTGCGCGAACAGGTGGCGCAGCTGAAACAGAAAGTGATGAACCATttttgaatacggaaatttataacaaccttcgtaagcaaatcgacaactctgctttcaccggatggcaaaggttattcgttgaacttataaatctatacaacttacatgatgacaatcaattcttgattcaggacctgacgctgagatgcctagagaggcgtggggaattcaaacagcttcatggtctgttgaacatattgatttccgagctaggtttgttcccgtacttagatccagatctgatgacgt…	p15a	chloramphenicol	This paper
pTet_PflHamM(pre-cut)AB	Hachiman from P. fluorescens under pTet control with HamM programmed breaks in the peptide backbone at I118 and I218	gaagatcatcttattaatcagataaaatatttctagatttcagtgcaatttatctcttcaaatgtagcacctgaagtcagccccatacgatataagttgtcacctgcccgaaccagagacttatcctgaactggccgataattgcagacgaacgatgcttgggcccgaacaaaaactcatctcagaagaggatctgaatagcgccgtcgaccatcatcatcatcatcattgagtttaaacgctctccagcttgggtgttttggcggatgagagaagattttcagcctgatacagattaaatcagaacgcagaagcggtctgataaaacagaatttgcctggcggcagtagcgcggtggtcccacctgaccccatgccgaactcagaagtgaaacgccgt…	p15a	chloramphenicol	This paper
exp_PflHamM	His-MBP-HamM from P. fluorescens for overexpression.	ttaatacgactcactatagggagaccacaacggtttccctctagtgccggctccggagagctctttaattaagcggccgccctgcaggactcgagttctagaaataattttgtttaactttaagaaggagatatacatatgaaatcttctcaccatcaccatcaccatcaccatcaccatggttcttctatgaaaatcgaagaaggtaaactggtaatctggattaacggcgataaaggctataacggtctcgctgaagtcggtaagaaattcgagaaagataccggaattaaagtcaccgttgagcatccggataaactggaagagaaattcccacaggttgcggcaactggcgatggccctgacattatcttctgggcacacgaccgctttggtggc…	ColE1	carbenicillin	This paper
exp_PflHamAB	His-MBP-HamAB from P. fluorescens for overexpression.	ttaatacgactcactatagggagaccacaacggtttccctctagtgccggctccggagagctctttaattaagcggccgccctgcaggactcgagttctagaaataattttgtttaactttaagaaggagatatacatatgaaatcttctcaccatcaccatcaccatcaccatcaccatggttcttctatgaaaatcgaagaaggtaaactggtaatctggattaacggcgataaaggctataacggtctcgctgaagtcggtaagaaattcgagaaagataccggaattaaagtcaccgttgagcatccggataaactggaagagaaattcccacaggttgcggcaactggcgatggccctgacattatcttctgggcacacgaccgctttggtggc…	ColE1	carbenicillin	This paper
pLG017	AVAST from E. piriflorinigrans under control of the native promoter	cccgcgcccaccggaaggagctgactgggttgaaggctctcaagggcatcggtcgagatcccggtgcctaatgagtgagctaacttacattaattgcgttgcgccgcggaacccctatttgtttatttttctaaatacattcaaatatgtatccgctcatgagacaataaccctgataaatgcttcaataatattgaaaaaggaagagtatggtagcgataaaaatgtatccggcaaaggatggggatgcttttcttattatttgcgatgaggaaaaaagtgcatttctgattgacggaggctacgcggaaacgttcaggcaacatattttgcctgacttacgtgagctgagttttaacggttaccggttacgtctggtcatggcaacacatattgatt…	p15a	chloramphenicol	Gao et al. 2020
pLG017_Avs1a(I134K)	AVAST from E. piriflorinigrans under control of the native promoter with Avs1a mutated (I134K)	gcatgaaaaaagcgcgcgtcaggggagttcactggctgccagccttctggctggcgattatcattggaatgagggaaaagggtatcagtgtatctgcaccggtacctccattcccaacttgatgtgcgataacagtctaacaattctgagcccctctaaggagagaatttcagcgctctgcctgtggtggcgcagacaacttgcatcgctgggcttttcgggacggtcctcctcgagtgaggcatttgatgatgctttcgaatttttttgtaaaagggaagcatctcaggttcctcttccgcatgtcatcaatgcaagaacaccgttgcttgagagggattatgcacgggatacctcgccaacaaatggcagttcgatagcgttcagtctggtgctcaa…	p15a	chloramphenicol	This paper
pLG017_Avs1a(I234K)	AVAST from E. piriflorinigrans under control of the native promoter with Avs1a mutated (I234K)	cgcatgtcaaaaatgcaagaacaccgttgcttgagagggattatgcacgggatacctcgccaacaaatggcagttcgatagcgttcagtctggtgctcaataagaagagaatattgatgctaggagatgcctgggcggaagaagttgtgacatctctgggtgccagtggggcgtcccatcattttgatatcattaaaatctcacatcacggtagtattagaaacacaagcccgaatcttttaaagatcatagatgctcctgtgtacctgatctcaaccgacggaaaaaagcatgccagacaccctaacctggcggttctgaaagcgattgtggacagacctgcggcgtttacgcgaacgctctattttaactatgccaacagcgcatctgcttttatga…	p15a	chloramphenicol	This paper
pLG017_Avs1a(I134K,I234K)	AVAST from E. piriflorinigrans under control of the native promoter with Avs1a mutated (I134K, I234K)	gcatgaaaaaagcgcgcgtcaggggagttcactggctgccagccttctggctggcgattatcattggaatgagggaaaagggtatcagtgtatctgcaccggtacctccattcccaacttgatgtgcgataacagtctaacaattctgagcccctctaaggagagaatttcagcgctctgcctgtggtggcgcagacaacttgcatcgctgggcttttcgggacggtcctcctcgagtgaggcatttgatgatgctttcgaatttttttgtaaaagggaagcatctcaggttcctcttccgcatgtcaaaaatgcaagaacaccgttgcttgagagggattatgcacgggatacctcgccaacaaatggcagttcgatagcgttcagtctggtgctcaa…	p15a	chloramphenicol	This paper
pLG017_FLAG-Avs1a	AVAST from E. piriflorinigrans under control of the native promoter with an N-terminal 3xFLAG tag fused to Avs1a	cccgcgcccaccggaaggagctgactgggttgaaggctctcaagggcatcggtcgagatcccggtgcctaatgagtgagctaacttacattaattgcgttgcgccgcggaacccctatttgtttatttttctaaatacattcaaatatgtatccgctcatgagacaataaccctgataaatgcttcaataatattgaaaaaggaagagtatggactacaaagaccatgacggtgattataaagatcatgacatcgattacaaggatgacgatgacaagctcgtagcgataaaaatgtatccggcaaaggatggggatgcttttcttattatttgcgatgaggaaaaaagtgcatttctgattgacggaggctacgcggaaacgttcaggcaacatattt…	p15a	chloramphenicol	This paper
pLG017_FLAG-Avs1a(I134K,I234K)	AVAST from E. piriflorinigrans under control of the native promoter with an N-terminal 3xFLAG tag fused to Avs1a (I134K, I234K)	cccgcgcccaccggaaggagctgactgggttgaaggctctcaagggcatcggtcgagatcccggtgcctaatgagtgagctaacttacattaattgcgttgcgccgcggaacccctatttgtttatttttctaaatacattcaaatatgtatccgctcatgagacaataaccctgataaatgcttcaataatattgaaaaaggaagagtatggactacaaagaccatgacggtgattataaagatcatgacatcgattacaaggatgacgatgacaagctcgtagcgataaaaatgtatccggcaaaggatggggatgcttttcttattatttgcgatgaggaaaaaagtgcatttctgattgacggaggctacgcggaaacgttcaggcaacatattt…	p15a	chloramphenicol	This paper
pLG017_Avs1a_chimera	AVAST from E. piriflorinigrans under control of the native promoter with Avs1a replaced with Avs1a from Citrobacter Avs1a	acactgtgagatatgctgctactgaaactgaaataaggaacgcaactgtactcattgaatgcgcgggttacactggttccggaaccctgatcgcagcagacaaggtccttacggctgcacattgtgtagtatcggatgatcctgagacaccaattacagtgacattttttggtgcggatgaagacgtctgtgtcaatgcgacaatttcagaaatagatacatcgtgcgatgcctgtctgctaacactttctgactctgtcgacattccgcctattacacttatgacacagccggagcgagagggaagccaatggaaagcctttggctatccggcatcacgcaatgggccatcacattatcttcatggcactataagtcagattttaccaaggcttttcc…	p15a	chloramphenicol	This paper
pLG017_Avs1a_Bacillus_chimera	AVAST from E. piriflorinigrans under control of the native promoter with Avs1a replaced with LmuA-H from Bacillus.	acactgtgagatatgctgctactgaaactgaaataaggaacgcaactgtactcattgaatgcgcgggttacactggttccggaaccctgatcgcagcagacaaggtccttacggctgcacattgtgtagtatcggatgatcctgagacaccaattacagtgacattttttggtgcggatgaagacgtctgtgtcaatgcgacaatttcagaaatagatacatcgtgcgatgcctgtctgctaacactttctgactctgtcgacattccgcctattacacttatgacacagccggagcgagagggaagccaatggaaagcctttggctatccggcatcacgcaatgggccatcacattatcttcatggcactataagtcagattttaccaaggcttttcc…	p15a	chloramphenicol	This paper
pJEX_P1terminase	phage P1 large terminase subunit under control of a crystal violet inducible promoter	CAAAAGATCTTTTAAGAAGGAGATATACTGatggccagaagttgcgtaacggacccacgttggcgcgagcttgtggcgctatatcgttatgactggattgcggccgctgatgtgttgtttgggaagacaccaacctggcagcaggatgagatcattgagtccacgcagcaggacggcagttggacaagtgtgacctccggccatggtactggtaaatcggatatgacgagtatcattgcaatactcttcatcatgtttttccccggcgctcgcgtcattctggtcgctaacaaaagacagcaagtccttgatggtattttcaaatacataaagagcaattgggctactgctgttagcagattcccgtggttgtcgaagtatttcattcttacagaaacg…	sc101	kanamicin	This paper
pJEX_lambdaterminase	phage lambda large terminase subunit under control of a crystal violet inducible promoter	CAAAAGATCTTTTAAGAAGGAGATATACTGGTGAATATATCGAACAGTCAGGTTAACaggctgcggcattttgtccgcgccgggcttcgctcactgttcaggccggagccacagaccgccgttgaatgggcggatgctaattactatctcccgaaagaatccgcataccaggaagggcgctgggaaacactgccctttcagcgggccatcatgaatgcgatgggcagcgactacatccgtgaggtgaatgtggtgaagtctgcccgtgtcggttattccaaaatgctgctgggtgtttatgcctactttatagagcataagcagcgcaacacccttatctggttgccgacggatggtgatgccgagaactttatgaaaacccacgttgagccgactatt…	sc101	kanamicin	This paper
pTet_KaeCanABC	CanABC from K. aerogenes under control of pTet and the native promoter	GACGTCTTAAGACCCACTTTCACATTTAAGTTGTTTTTCTAATCCGCATATGATCAATTCAAGGCCGAATAAGAAGGCTGGCTCTGCACCTTGGTGATCAAATAATTCGATAGCTTGTCGTAATAATGGCGGCATACTATCAGTAGTAGGTGTTTCCCTTTCTTCTTTAGCGACTTGATGCTCTTGATCTTCCAATACGCAACCTAAAGTAAAATGCCCCACAGCGCTGAGTGCATATAATGCATTCTCTAGTGAAAAACCTTGTTGGCATAAAAAGGCTAATTGATTTTCGAGAGTTTCATACTGTTTTTCTGTAGGCCGTGTACCTAAATGTACTTTTGCTCCATCGCGATGACTTAGTAAAGCACATCTAAAACTTTTAGCGTTATTACGTAAAAA…	p15a	chloramphenicol	This paper
pTet_KaeCanA(C187A)BC	CanABC from K. aerogenes under control of pTet and the native promoter, with CanA mutated (C187A)	GACGTCTTAAGACCCACTTTCACATTTAAGTTGTTTTTCTAATCCGCATATGATCAATTCAAGGCCGAATAAGAAGGCTGGCTCTGCACCTTGGTGATCAAATAATTCGATAGCTTGTCGTAATAATGGCGGCATACTATCAGTAGTAGGTGTTTCCCTTTCTTCTTTAGCGACTTGATGCTCTTGATCTTCCAATACGCAACCTAAAGTAAAATGCCCCACAGCGCTGAGTGCATATAATGCATTCTCTAGTGAAAAACCTTGTTGGCATAAAAAGGCTAATTGATTTTCGAGAGTTTCATACTGTTTTTCTGTAGGCCGTGTACCTAAATGTACTTTTGCTCCATCGCGATGACTTAGTAAAGCACATCTAAAACTTTTAGCGTTATTACGTAAAAA…	p15a	chloramphenicol	This paper
pTet_KaeCanABC(H271A)	CanABC from K. aerogenes under control of pTet and the native promoter, with CanC mutated (H271A)	GACGTCTTAAGACCCACTTTCACATTTAAGTTGTTTTTCTAATCCGCATATGATCAATTCAAGGCCGAATAAGAAGGCTGGCTCTGCACCTTGGTGATCAAATAATTCGATAGCTTGTCGTAATAATGGCGGCATACTATCAGTAGTAGGTGTTTCCCTTTCTTCTTTAGCGACTTGATGCTCTTGATCTTCCAATACGCAACCTAAAGTAAAATGCCCCACAGCGCTGAGTGCATATAATGCATTCTCTAGTGAAAAACCTTGTTGGCATAAAAAGGCTAATTGATTTTCGAGAGTTTCATACTGTTTTTCTGTAGGCCGTGTACCTAAATGTACTTTTGCTCCATCGCGATGACTTAGTAAAGCACATCTAAAACTTTTAGCGTTATTACGTAAAAA…	p15a	chloramphenicol	This paper
pTet_KaeCanABC(G104K)	CanABC from K. aerogenes under control of pTet and the native promoter, with CanC mutated (G104K)	GACGTCTTAAGACCCACTTTCACATTTAAGTTGTTTTTCTAATCCGCATATGATCAATTCAAGGCCGAATAAGAAGGCTGGCTCTGCACCTTGGTGATCAAATAATTCGATAGCTTGTCGTAATAATGGCGGCATACTATCAGTAGTAGGTGTTTCCCTTTCTTCTTTAGCGACTTGATGCTCTTGATCTTCCAATACGCAACCTAAAGTAAAATGCCCCACAGCGCTGAGTGCATATAATGCATTCTCTAGTGAAAAACCTTGTTGGCATAAAAAGGCTAATTGATTTTCGAGAGTTTCATACTGTTTTTCTGTAGGCCGTGTACCTAAATGTACTTTTGCTCCATCGCGATGACTTAGTAAAGCACATCTAAAACTTTTAGCGTTATTACGTAAAAA…	p15a	chloramphenicol	This paper
pTet_KaeCanABC(G189K)	CanABC from K. aerogenes under control of pTet and the native promoter, with CanC mutated (G189K)	GACGTCTTAAGACCCACTTTCACATTTAAGTTGTTTTTCTAATCCGCATATGATCAATTCAAGGCCGAATAAGAAGGCTGGCTCTGCACCTTGGTGATCAAATAATTCGATAGCTTGTCGTAATAATGGCGGCATACTATCAGTAGTAGGTGTTTCCCTTTCTTCTTTAGCGACTTGATGCTCTTGATCTTCCAATACGCAACCTAAAGTAAAATGCCCCACAGCGCTGAGTGCATATAATGCATTCTCTAGTGAAAAACCTTGTTGGCATAAAAAGGCTAATTGATTTTCGAGAGTTTCATACTGTTTTTCTGTAGGCCGTGTACCTAAATGTACTTTTGCTCCATCGCGATGACTTAGTAAAGCACATCTAAAACTTTTAGCGTTATTACGTAAAAA…	p15a	chloramphenicol	This paper
pTet_KaeCanABC(G104K,G189K)	CanABC from K. aerogenes under control of pTet and the native promoter, with ChyC mutated (G104K,G189K)	GACGTCTTAAGACCCACTTTCACATTTAAGTTGTTTTTCTAATCCGCATATGATCAATTCAAGGCCGAATAAGAAGGCTGGCTCTGCACCTTGGTGATCAAATAATTCGATAGCTTGTCGTAATAATGGCGGCATACTATCAGTAGTAGGTGTTTCCCTTTCTTCTTTAGCGACTTGATGCTCTTGATCTTCCAATACGCAACCTAAAGTAAAATGCCCCACAGCGCTGAGTGCATATAATGCATTCTCTAGTGAAAAACCTTGTTGGCATAAAAAGGCTAATTGATTTTCGAGAGTTTCATACTGTTTTTCTGTAGGCCGTGTACCTAAATGTACTTTTGCTCCATCGCGATGACTTAGTAAAGCACATCTAAAACTTTTAGCGTTATTACGTAAAAA…	p15a	chloramphenicol	This paper
exp_KaeCanAB	His-MBP-CanAB from K. aerogenes for overexpression.	aaacctgtacttccaatccaatgcaATGACTGCAGTTATAGATGATAGCTCAAACTCACCCGGAACCCATGCGCTTATCATTGGTGTAAGCGCGTATGACCATCTGATGGGCTCTAGTGAAGGGGAATGCAGTGAGCAAGGCTCAGATTCTGGTCTGGGACAGCTAAGTGCGGCCGCAAGATCTGCTTCCCAGTTTGCGACGTGGTTAATGAAAGATTATCGACGCAAGGACTTTCCGCTTCGGAGTTTGCGGGTACTTTTATCGCCAGCGACTGAAGACGAAGTGGGTGAAAACCTCAAGGGTTATCTTAAAGAAGACTCAATCCCAACGAGGGAAAATGTATCAACCGCATTTAGAAAATTTAAACAGGCAGCCGCAAGAAATCCGGATAATATCGC…	ColE1	carbenicillin	This paper
exp_KaeCanC	His-MBP-CanC from K. aerogenes for overexpression.	aaacctgtacttccaatccaatgcaTTGTTCTCAATACAAATGCTACCTGCACGTGAAGGCGATGCAATTTTGGTGCGCTGGGGAGAGGAACACTCTCCTTATCAAATGCTTGTCGATATGGGGGTCGAGGAAACAGGGAAAGAGTTTAATGATAAAATTAGCGGCCTGCCCGATACGCAGCGGACCTTTGAAGCAGTTGTAGTTACACATATCGACGCAGACCATATTGGAGGATTTTTGAGTTGTTTTGTTGACTGCGATGAGCCGTGCGCCATAGTGAAAGATTTTTGGTTTAATGGTTACATGCATCTGGATGGTCGCAGAAGCAGTTCTTCTTTAGAAGGGCTAGGTGCAGTTCAAGCCGAAAGGCTCACTACATGGTTGAGCACACAGCCCTG…	ColE1	carbenicillin	This paper
pUC19_assay_substrate	Plasmid used as a substrate in biochemical assays	catgataataatggtttcttagacgtcaggtggcacttttcggggaaatgtgcgcggaacccctatttgtttatttttctaaatacattcaaatatgtatccgctcatgagacaataaccctgataaatgcttcaataatattgaaaaaggaagagtatgagtattcaacatttccgtgtcgcccttattcccttttttgcggcattttgccttcctgtttttgctcacccagaaacgctggtgaaagtaaaagatgctgaagatcagttgggtgcacgagtgggttacatcgaactggatctcaacagcggtaagatccttgagagttttcgccccgaagaacgttttccaatgatgagcacttttaaagttctgctatgtggcgcggtattatcccg…	pUC19	carbenicillin	-

## Sheet: Table S3
Table S3. Mass spetrometry results for HamM fragment 1
Peptide	-10LgP	Mass	Tag Length	CAA (%)	Length	Delta RT	MS2 Correlation	ppm	m/z	z	RT	Area	Scan	Source File	#Feature	#Feature 1ulGluC_A1	Accession	PTM	AScore	Positional Confidence	tag(>=0.0%)	Found By
AIIANTTSRDE	41.56	1189.59	11	81.8	11	22.1064	0.66	2	595.805	2	32.9064	513000	38914	Owen_091024_1ul_GluC_A1_HCD.raw	2	2	Substrate_HamM			1 1 49 57 16 16 13 4 3 2 2	AIIANTTSRDE	DB Search
AKILLNHE	40.75	936.539	8	50	8	24.2021	0.49	2.7	469.278	2	37.6021	123000000	44488	Owen_091024_1ul_GluC_A1_HCD.raw	6	6	Substrate_HamM			0 0 8 8 8 15 1 1	AKILLNHE	DB Search
AKILLNHEIPHLT	31.99	1497.87	13	61.5	13	1.4574	0.61	2.7	749.943	2	63.8574	305000	72875	Owen_091024_1ul_GluC_A1_HCD.raw	1	1	Substrate_HamM			2 0 16 10 5 1 1 14 12 19 7 0 1	AKILLNHEIPHLT	DB Search
AKILLNHEIPHLTNSFLSNANSYE	38.28	2724.39	24	62.5	24	-11.5497	0.78	1	682.105	4	87.7503	28500000	101785	Owen_091024_1ul_GluC_A1_HCD.raw	2	2	Substrate_HamM			0 0 18 16 16 9 9 17 31 10 8 8 1 1 1 1 9 0 0 0 5 13 51 5	AKILLNHEIPHLTNSFLSNANSYE	DB Search
AKILLNHEIPHLTNSFLSNANSYEGNISIHQGIKE	39.58	3901.01	35	42.9	35	N/A	NaN	0.6	651.176	6	88.5799	2630000	102999	Owen_091024_1ul_GluC_A1_HCD.raw	3	3	Substrate_HamM			0 0 14 7 7 0 0 0 0 4 4 3 0 0 0 0 0 0 0 0 0 0 0 0 5 5 14 13 13 26 19 0 0 5 5	AKILLNHEIPHLTNSFLSNANSYEGNISIHQGIKE	DB Search
AKILLNHEIPHLTNSFLSNANSYEGNISIHQGIKEFE	41.03	4177.12	37	54.1	37	N/A	NaN	3.3	1045.29	4	95.3562	110000	111283	Owen_091024_1ul_GluC_A1_HCD.raw	1	1	Substrate_HamM			0 0 14 13 13 12 12 26 34 18 6 0 0 0 0 4 4 0 0 0 0 0 0 0 0 0 14 21 21 9 9 2 2 0 0 7 5	AKILLNHEIPHLTNSFLSNANSYEGNISIHQGIKEFE	DB Search
ALIVTHIDNDHIGGAIKLLTSKHATKVKE	41.58	3121.76	29	72.4	29	-4.2917	0.51	1.2	781.448	4	75.9083	9580000	87875	Owen_091024_1ul_GluC_A1_HCD.raw	4	4	Substrate_HamM			0 0 46 6 6 7 7 4 4 5 2 1 0 0 0 0 1 26 16 11 11 11 18 18 17 12 12 15 5	ALIVTHIDNDHIGGAIKLLTSKHATKVKE	DB Search
ANYLISTNGDKFSHPNIE	36.1	2018.97	18	66.7	18	0.8773	0.7	2.5	1010.49	2	68.7773	147000	79020	Owen_091024_1ul_GluC_A1_HCD.raw	2	2	Substrate_HamM			0 0 80 27 2 10 8 8 0 0 5 5 1 0 6 5 3 3	ANYLISTNGDKFSHPNIE	DB Search
ARIIKFSPDRE	41.55	1330.74	11	81.8	11	23.1566	0.76	2.4	666.377	2	45.1566	7370000	52433	Owen_091024_1ul_GluC_A1_HCD.raw	11	11	Substrate_HamM			0 0 12 17 18 12 7 2 2 2 2	ARIIKFSPDRE	DB Search
ASTKILVDGGTAKSFADWSPSLE	41.54	2379.2	23	60.9	23	-15.9096	0.72	1.7	1190.61	2	90.7904	647000	106147	Owen_091024_1ul_GluC_A1_HCD.raw	2	2	Substrate_HamM			0 0 0 2 12 23 16 11 0 0 0 0 0 4 0 9 9 6 7 5 5 4 4	ASTKILVDGGTAKSFADWSPSLE	DB Search
AWLNSKSAD	37.69	990.477	9	77.8	9	5.7847	0.49	1.3	496.246	2	41.8847	32300000	49089	Owen_091024_1ul_GluC_A1_HCD.raw	2	2	Substrate_HamM			0 0 14 14 16 3 2 2 5	AWLNSKSAD	DB Search
AWLNSKSADSITVD	41.54	1505.74	14	78.6	14	-7.7619	0.33	1.7	1506.75	1	69.938	109000000	80302	Owen_091024_1ul_GluC_A1_HCD.raw	149	149	Substrate_HamM			0 0 2 2 1 2 2 2 4 4 4 4 4 5	AWLNSKSADSITVD	DB Search
AWLNSKSADSITVDAV	33.49	1675.84	16	68.8	16	-12.9798	0.84	1.1	838.929	2	80.7202	3500000	93606	Owen_091024_1ul_GluC_A1_HCD.raw	1	1	Substrate_HamM			0 0 18 11 11 7 7 8 8 21 11 5 0 8 1 1	AWLNSKSADSITVDAV	DB Search
DKFSHPNIE	35.37	1085.51	9	100	9	22.6928	0.7	-1	543.764	2	40.3928	160000	47625	Owen_091024_1ul_GluC_A1_HCD.raw	1	1	Substrate_HamM			4 4 14 7 7 2 2 13 5	DKFSHPNIE	DB Search
EIPHLTNSFLSNANSYE	38.23	1934.9	17	64.7	17	-14.568	0.57	0.7	968.458	2	90.632	344000	105814	Owen_091024_1ul_GluC_A1_HCD.raw	1	1	Substrate_HamM			0 0 4 4 9 3 1 1 13 6 2 2 0 0 6 7 5	EIPHLTNSFLSNANSYE	DB Search
FSPDRE	33.69	749.334	6	50	6	65.9236	0.74	2.1	750.343	1	61.3236	142000	69768	Owen_091024_1ul_GluC_A1_HCD.raw	1	1	Substrate_HamM			5 3 1 1 0 5	FSPDRE	DB Search
FSTTYKYDFE	35.9	1299.57	10	100	10	-2.5084	0.44	1.5	650.791	2	69.3916		79823	Owen_091024_1ul_GluC_A1_HCD.raw	0	0	PSEFLA			5 24 4 6 8 3 3 3 12 5	FSTTYKYDFE	DB Search
GDKFSHPNIE	40.86	1142.54	10	80	10	24.9093	0.78	1.5	572.276	2	40.2093	2740000	47340	Owen_091024_1ul_GluC_A1_HCD.raw	1	1	Substrate_HamM			0 0 6 7 5 5 9 8 8 5	GDKFSHPNIE	DB Search
GGTAKSFADWSPSLE	41.58	1551.72	15	80	15	-12.1139	0.82	3.4	776.87	2	81.3861	8510000	94558	Owen_091024_1ul_GluC_A1_HCD.raw	1	1	Substrate_HamM			0 0 0 18 19 20 14 14 23 22 27 13 13 28 5	GGTAKSFADWSPSLE	DB Search
GNISIHQGI	30.03	937.498	9	77.8	9	-0.6251	0.65	2.3	469.757	2	47.8749	1300000	55179	Owen_091024_1ul_GluC_A1_HCD.raw	1	1	Substrate_HamM			0 0 9 9 9 12 7 7 5	GNISIHQGI	DB Search
GNISIHQGIKE	41.57	1194.64	11	81.8	11	19.724	0.6	2.4	598.327	2	38.824	373000000	45992	Owen_091024_1ul_GluC_A1_HCD.raw	135	135	Substrate_HamM			0 0 11 11 10 13 13 7 9 8 5	GNISIHQGIKE	DB Search
GNISIHQGIKEFEL	40.66	1583.83	14	78.6	14	-14.5607	0.71	1.7	792.924	2	75.2393	640000	86934	Owen_091024_1ul_GluC_A1_HCD.raw	2	2	Substrate_HamM			0 0 8 8 2 2 4 5 7 2 1 2 2 4	GNISIHQGIKEFEL	DB Search
HLANQPF	31.56	825.413	7	100	7	6.1749	0.44	1.6	413.715	2	41.8749	273000	49109	Owen_091024_1ul_GluC_A1_HCD.raw	1	1	Substrate_HamM			3 3 17 17 11 8 5	HLANQPF	DB Search
HLANQPFTN	37.74	1040.5	9	100	9	13.9259	0.9	0.5	1041.51	1	40.4259	98700	47705	Owen_091024_1ul_GluC_A1_HCD.raw	2	2	Substrate_HamM			2 2 24 24 57 9 9 10 5	HLANQPFTN	DB Search
HLANQPFTND	38.25	1155.53	10	100	10	13.2508	0.56	1.8	578.774	2	42.6508	247000000	49855	Owen_091024_1ul_GluC_A1_HCD.raw	4	4	Substrate_HamM			3 3 20 20 33 4 4 9 3 3	HLANQPFTND	DB Search
HLANQPFTNDTSPPNKS	41.58	1866.89	17	76.5	17	21.4953	0.83	1.6	934.452	2	42.1953	1600000	49445	Owen_091024_1ul_GluC_A1_HCD.raw	4	4	Substrate_HamM			0 0 8 8 12 3 3 3 3 3 3 8 18 3 3 0 0	HLANQPFTNDTSPPNKS	DB Search
HLANQPFTNDTSPPNKSSISFLLKTE	41.57	2885.46	26	76.9	26	-12.1815	0.74	2.1	962.828	3	83.9185	147000000	97275	Owen_091024_1ul_GluC_A1_HCD.raw	22	22	Substrate_HamM			0 0 22 21 21 6 6 10 10 12 12 12 10 3 3 7 0 0 6 0 0 11 19 22 13 5	HLANQPFTNDTSPPNKSSISFLLKTE	DB Search
HLANQPFTNDTSPPNKSSISFLLKTENKSILM(+15.99)LGDSDAETIE	32.07	4618.27	42	31	42	N/A	NaN	2.9	1155.58	4	99.0783	111000	115380	Owen_091024_1ul_GluC_A1_HCD.raw	1	1	Substrate_HamM	Oxidation (M)	M32:Oxidation (M):1000.00	0 0 27 21 21 9 4 0 0 18 21 21 12 0 0 0 0 0 0 0 0 0 0 0 0 0 0 0 0 0 0 7 9 0 0 0 0 0 0 0 15 5	HLANQPFTNDTSPPNKSSISFLLKTENKSILM(+15.99)LGDSDAETIE	DB Search
HLTNSFLSNANSYE	41.58	1595.72	14	100	14	-4.537	0.65	0.9	798.869	2	68.863	984000	78858	Owen_091024_1ul_GluC_A1_HCD.raw	1	1	Substrate_HamM			3 3 20 18 18 23 37 17 17 14 7 12 27 5	HLTNSFLSNANSYE	DB Search
IGDRSDDLE	33.2	1018.46	9	66.7	9	23.3098	0.46	1.9	510.237	2	32.1098	725000	38085	Owen_091024_1ul_GluC_A1_HCD.raw	1	1	Substrate_HamM			5 4 4 1 1 1 13 9 5	IGDRSDDLE	DB Search
IHQGIKE	39.17	823.455	7	85.7	7	54.1864	0.58	1.9	412.736	2	39.0864	1720000	46162	Owen_091024_1ul_GluC_A1_HCD.raw	2	2	Substrate_HamM			2 2 7 7 1 20 5	IHQGIKE	DB Search
IIKFSPDRE	41.29	1103.6	9	55.6	9	17.8672	0.89	1.6	552.807	2	47.0672	38600000	54549	Owen_091024_1ul_GluC_A1_HCD.raw	2	2	Substrate_HamM			5 9 66 61 19 1 1 1 1	IIKFSPDRE	DB Search
IKFSPDRE	40.9	990.513	8	50	8	35.8564	0.82	1.5	496.265	2	47.1564	2660000	54598	Owen_091024_1ul_GluC_A1_HCD.raw	1	1	Substrate_HamM			5 7 33 14 1 1 0 0	IKFSPDRE	DB Search
IPHLTNSF	31.07	927.481	8	75	8	-9.1456	0.79	2	464.749	2	64.0544		73142	Owen_091024_1ul_GluC_A1_HCD.raw	0	0	Substrate_HamM			1 1 2 4 2 2 10 5	IPHLTNSF	DB Search
IPHLTNSFL	35.2	1040.57	9	88.9	9	-25.5056	0.82	2	1041.57	1	80.1944	2450000	92941	Owen_091024_1ul_GluC_A1_HCD.raw	2	2	Substrate_HamM			5 51 14 42 10 0 17 17 5	IPHLTNSFL	DB Search
IPHLTNSFLSN	39.32	1241.64	11	81.8	11	-12.9715	0.64	1.5	621.828	2	75.6285	1720000	87312	Owen_091024_1ul_GluC_A1_HCD.raw	1	1	Substrate_HamM			0 0 5 27 9 9 10 33 12 62 5	IPHLTNSFLSN	DB Search
IPHLTNSFLSNA	40.7	1312.68	12	100	12	-16.348	0.67	1.8	1313.69	1	78.352	13500000	90801	Owen_091024_1ul_GluC_A1_HCD.raw	3	3	Substrate_HamM			5 29 6 29 14 14 10 10 38 22 22 5	IPHLTNSFLSNA	DB Search
IPHLTNSFLSNAN	39.5	1426.72	13	84.6	13	-11.3522	0.6	1.4	714.368	2	75.2478	3130000	87015	Owen_091024_1ul_GluC_A1_HCD.raw	1	1	Substrate_HamM			0 0 8 48 14 14 34 68 42 29 12 44 5	IPHLTNSFLSNAN	DB Search
IPHLTNSFLSNANS	40.76	1513.75	14	57.1	14	-12.0522	0.75	1.4	757.885	2	75.2478	701000	86994	Owen_091024_1ul_GluC_A1_HCD.raw	1	1	Substrate_HamM			0 0 15 40 0 0 33 61 57 36 16 12 0 0	IPHLTNSFLSNANS	DB Search
IPHLTNSFLSNANSYE	41.58	1805.86	16	87.5	16	-11.8859	0.74	0.9	903.937	2	84.7141	1080000000	98227	Owen_091024_1ul_GluC_A1_HCD.raw	14	14	Substrate_HamM			0 0 4 18 11 11 18 25 44 21 18 18 7 14 12 5	IPHLTNSFLSNANSYE	DB Search
IPHLTNSFLSNANSYEGNISIHQGIKEFEL	31.89	3371.68	30	53.3	30	-19.4879	0.71	0	1124.9	3	102.012	173000	118662	Owen_091024_1ul_GluC_A1_HCD.raw	1	1	Substrate_HamM			0 0 3 7 0 0 6 6 14 6 3 3 0 0 0 1 0 0 3 5 5 0 0 3 3 2 2 3 0 0	IPHLTNSFLSNANSYEGNISIHQGIKEFEL	DB Search
IRTANYLISTNGDKFSHPNIE	41.58	2389.2	21	71.4	21	0.5216	0.68	1.7	1195.61	2	67.3216	30600000	77070	Owen_091024_1ul_GluC_A1_HCD.raw	2	2	Substrate_HamM			0 0 2 2 2 7 8 28 11 9 9 0 0 17 7 8 10 4 4 1 1	IRTANYLISTNGDKFSHPNIE	DB Search
ISFLLKTE	36.86	949.548	8	100	8	-19.9302	0.83	0.6	950.556	1	74.9698	488000	86882	Owen_091024_1ul_GluC_A1_HCD.raw	1	1	Substrate_HamM			3 3 7 86 28 9 9 5	ISFLLKTE	DB Search
ISIHQGIKE	41.47	1023.57	9	100	9	22.8957	0.54	2.1	512.794	2	39.3957	3500000	46494	Owen_091024_1ul_GluC_A1_HCD.raw	2	2	Substrate_HamM			5 5 5 10 7 5 6 15 5	ISIHQGIKE	DB Search
ISTNGDKFSHPNIE	41.39	1557.74	14	100	14	37.2046	0.75	1.1	779.879	2	68.0046	193000	78111	Owen_091024_1ul_GluC_A1_HCD.raw	1	1	Substrate_HamM			2 2 2 6 5 5 8 8 7 7 12 12 8 5	ISTNGDKFSHPNIE	DB Search
KFSHPNIE	39.73	970.487	8	100	8	29.6516	0.49	2.2	486.252	2	38.0516	6370000	45043	Owen_091024_1ul_GluC_A1_HCD.raw	1	1	Substrate_HamM			5 6 3 4 3 3 23 5	KFSHPNIE	DB Search
KFSPDRE	39.79	877.429	7	71.4	7	37.8313	0.55	1.5	439.723	2	22.9313	54600000	28089	Owen_091024_1ul_GluC_A1_HCD.raw	2	2	Substrate_HamM			5 73 36 7 7 0 0	KFSPDRE	DB Search
KILLNHE	39.68	865.502	7	100	7	20.0751	0.46	1.6	433.759	2	28.5751	634000	34806	Owen_091024_1ul_GluC_A1_HCD.raw	1	1	Substrate_HamM			5 7 10 10 25 3 3	KILLNHE	DB Search
KSILMLGDSDAETIE	32.08	1620.79	15	53.3	15	-13.0788	0.57	2.6	811.405	2	82.5212		95769	Owen_091024_1ul_GluC_A1_HCD.raw	0	0	Substrate_HamM			5 0 0 5 17 14 2 0 0 1 1 1 3 12 5	KSILMLGDSDAETIE	DB Search
KSSISFLLKTE	40.98	1251.71	11	90.9	11	-8.1087	0.21	3.3	626.863	2	68.1913		78238	Owen_091024_1ul_GluC_A1_HCD.raw	0	0	Substrate_HamM			5 7 3 0 2 2 11 11 14 10 5	KSSISFLLKTE	DB Search
LANQPFTNDTSPPNKSSISFLLKTE	39.58	2748.4	25	36	25	-16.5849	0.62	1	917.141	3	88.7151	175000	103431	Owen_091024_1ul_GluC_A1_HCD.raw	1	1	Substrate_HamM			0 0 12 12 3 1 1 0 0 1 3 1 0 0 3 0 0 0 0 3 3 3 6 1 1	LANQPFTNDTSPPNKSSISFLLKTE	DB Search
LARIIKFSPDRE	41.56	1443.82	12	66.7	12	19.7821	0.71	2	722.919	2	61.2821	8710000	69599	Owen_091024_1ul_GluC_A1_HCD.raw	7	7	Substrate_HamM			0 0 12 8 8 10 8 8 2 2 1 1	LARIIKFSPDRE	DB Search
LISTNGDKFSHPNIE	41.34	1670.83	15	86.7	15	23.5562	0.71	0.7	836.421	2	68.0562	21400000	77923	Owen_091024_1ul_GluC_A1_HCD.raw	4	4	Substrate_HamM			0 0 13 4 4 2 2 5 12 15 15 10 9 5 5	LISTNGDKFSHPNIE	DB Search
LSAIIANTTSRDE	41.58	1389.71	13	84.6	13	3.9661	0.91	1.6	695.863	2	50.7661	31500000	58501	Owen_091024_1ul_GluC_A1_HCD.raw	1	1	Substrate_HamM			5 11 17 18 98 40 16 15 6 6 4 1 1	LSAIIANTTSRDE	DB Search
LSAIIANTTSRDEDQ	40.76	1632.8	15	86.7	15	3.9497	0.88	1.1	817.406	2	50.8497		58393	Owen_091024_1ul_GluC_A1_HCD.raw	0	0	Substrate_HamM			2 2 24 23 78 48 16 16 0 0 3 4 4 9 5	LSAIIANTTSRDEDQ	DB Search
LSAIIANTTSRDEDQL	40.79	1745.88	16	87.5	16	-7.3788	0.91	2.7	873.949	2	67.5212	574000	77252	Owen_091024_1ul_GluC_A1_HCD.raw	1	1	Substrate_HamM			2 2 6 31 53 42 23 13 13 5 5 5 5 5 0 0	LSAIIANTTSRDEDQL	DB Search
LTNSFLSNANSYE	33.88	1458.66	13	69.2	13	-8.8755	0.76	1.8	730.34	2	77.9245	924000	90257	Owen_091024_1ul_GluC_A1_HCD.raw	1	1	Substrate_HamM			0 0 4 4 9 4 0 0 2 2 16 21 5	LTNSFLSNANSYE	DB Search
LVRRIRTANYLISTNGDKFSHPNIE	30.43	2913.56	25	44	25	7.0732	0.48	2.4	729.398	4	63.0732	742000	71799	Owen_091024_1ul_GluC_A1_HCD.raw	1	1	Substrate_HamM			0 0 14 4 4 9 4 4 0 0 0 1 0 0 0 0 0 3 0 0 0 6 6 9 5	LVRRIRTANYLISTNGDKFSHPNIE	DB Search
NDHIGGAIKLLTSKHATKVKE	37.93	2259.27	21	71.4	21	16.1852	0.61	2.2	565.826	4	52.5852		60355	Owen_091024_1ul_GluC_A1_HCD.raw	0	0	Substrate_HamM			0 0 6 11 4 4 11 12 0 0 2 3 1 1 7 6 3 3 3 7 5	NDHIGGAIKLLTSKHATKVKE	DB Search
NGDKFSHPNIE	41.57	1256.58	11	100	11	16.814	0.65	2.3	629.298	2	40.614	1140000	48012	Owen_091024_1ul_GluC_A1_HCD.raw	2	2	Substrate_HamM			4 4 11 7 7 8 8 5 5 4 4	NGDKFSHPNIE	DB Search
NIEHLANQPFTND	34.91	1511.7	13	84.6	13	-2.2797	0.66	0.6	756.858	2	62.1203	72300	70623	Owen_091024_1ul_GluC_A1_HCD.raw	1	1	Substrate_HamM			1 1 17 17 69 59 35 35 8 6 18 5 5	NIEHLANQPFTND	DB Search
NIEHLANQPFTNDTSPPNKSSISFLLKTE	31.84	3241.63	29	62.1	29	-12.9411	0.7	2.1	811.415	4	88.2589	2440000	102831	Owen_091024_1ul_GluC_A1_HCD.raw	3	3	Substrate_HamM			0 0 7 7 24 24 51 71 1 1 1 1 0 2 2 9 0 0 0 0 4 7 6 6 11 40 28 8 5	NIEHLANQPFTNDTSPPNKSSISFLLKTE	DB Search
NISIHQGIKE	41.46	1137.61	10	80	10	16.3324	0.62	1.5	569.815	2	40.1324	310000	47254	Owen_091024_1ul_GluC_A1_HCD.raw	1	1	Substrate_HamM			1 1 6 3 10 7 7 2 5 5	NISIHQGIKE	DB Search
NKSILM(+15.99)LGD	34.33	1005.52	9	77.8	9	-14.0291	0.5	2.1	503.767	2	59.8709	523000	67925	Owen_091024_1ul_GluC_A1_HCD.raw	1	1	Substrate_HamM	Oxidation (M)	M6:Oxidation (M):1000.00	1 0 6 7 11 6 6 11 5	NKSILM(+15.99)LGD	DB Search
NKSILM(+15.99)LGDSD	38.73	1207.58	11	90.9	11	-7.9845	0.43	1.7	604.796	2	61.7155	2340000	70014	Owen_091024_1ul_GluC_A1_HCD.raw	3	3	Substrate_HamM	Oxidation (M)	M6:Oxidation (M):1000.00	3 3 21 22 27 6 6 0 5 23 5	NKSILM(+15.99)LGDSD	DB Search
NKSILM(+15.99)LGDSDAE	41.14	1407.66	13	84.6	13	-4.1623	0.74	2.7	704.837	2	63.9377	83400000	72980	Owen_091024_1ul_GluC_A1_HCD.raw	1	1	Substrate_HamM	Oxidation (M)	M6:Oxidation (M):1000.00	0 0 37 35 33 30 18 8 8 7 7 56 5	NKSILM(+15.99)LGDSDAE	DB Search
NKSILM(+15.99)LGDSDAETIE	41.58	1750.83	16	87.5	16	-10.1953	0.8	1	876.423	2	77.4047	236000000	89841	Owen_091024_1ul_GluC_A1_HCD.raw	42	42	Substrate_HamM	Oxidation (M)	M6:Oxidation (M):1000.00	0 0 24 24 29 31 31 16 16 14 14 14 11 6 18 5	NKSILM(+15.99)LGDSDAETIE	DB Search
NKSILMLGD	38.94	989.521	9	77.8	9	-14.1034	0.41	2.1	495.769	2	68.6966	97000	78938	Owen_091024_1ul_GluC_A1_HCD.raw	1	1	Substrate_HamM			1 1 6 6 10 15 8 32 5	NKSILMLGD	DB Search
NKSILMLGDSD	40.32	1191.58	11	100	11	-10.1985	0.52	2.2	596.799	2	69.3015	943000	79498	Owen_091024_1ul_GluC_A1_HCD.raw	1	1	Substrate_HamM			2 2 21 20 20 39 7 5 11 30 5	NKSILMLGDSD	DB Search
NKSILMLGDSDAE	41.58	1391.66	13	84.6	13	-6.8505	0.77	2	696.839	2	70.5495	55900000	81094	Owen_091024_1ul_GluC_A1_HCD.raw	3	3	Substrate_HamM			0 0 27 27 44 52 35 7 7 12 12 59 5	NKSILMLGDSDAE	DB Search
NKSILMLGDSDAETIE	41.58	1734.83	16	87.5	16	-12.2113	0.78	2.6	868.427	2	84.2887	128000000	97776	Owen_091024_1ul_GluC_A1_HCD.raw	46	46	Substrate_HamM			0 0 22 22 42 68 71 30 28 14 14 18 18 16 37 5	NKSILMLGDSDAETIE	DB Search
NYLISTNGDKFSHPNIE	41.4	1947.93	17	64.7	17	-0.4438	0.83	1.1	974.975	2	68.0562	113000000	78331	Owen_091024_1ul_GluC_A1_HCD.raw	3	3	Substrate_HamM			0 0 80 11 7 6 5 1 1 5 5 8 10 0 0 2 2	NYLISTNGDKFSHPNIE	DB Search
PNKSSISFLLKTE	41.58	1462.8	13	100	13	-9.4469	0.74	3.1	732.411	2	71.5531	323000	82542	Owen_091024_1ul_GluC_A1_HCD.raw	1	1	Substrate_HamM			3 3 29 9 9 9 10 9 9 8 17 7 5	PNKSSISFLLKTE	DB Search
PPNKSSISFLLKTE	41.58	1559.86	14	85.7	14	-12.0079	0.76	1.6	520.96	3	71.2921	18200000	81988	Owen_091024_1ul_GluC_A1_HCD.raw	8	8	Substrate_HamM			0 0 6 9 5 5 5 5 5 14 21 18 9 5	PPNKSSISFLLKTE	DB Search
RIRTANYLISTNGDKFSHPNIE	40.1	2545.3	22	77.3	22	5.9776	0.55	1.1	849.443	3	62.7776	31900000	71491	Owen_091024_1ul_GluC_A1_HCD.raw	3	3	Substrate_HamM			4 3 3 4 4 9 10 12 8 3 0 2 0 0 15 0 0 6 4 4 4 4	RIRTANYLISTNGDKFSHPNIE	DB Search
RLVVILSE	29.48	927.575	8	0	8	-32.8179	0.32	-13.1	464.789	2	51.6821	140000	59377	Owen_091024_1ul_GluC_A1_HCD.raw	1	1	PSEFLA			1 0 0 0 0 0 0 0	RLVVILSE	DB Search
RTANYLISTNGDKFSHPNIE	41.49	2276.12	20	100	20	5.5447	0.65	1.6	759.715	3	62.9447	4690000	71687	Owen_091024_1ul_GluC_A1_HCD.raw	1	1	Substrate_HamM			2 2 4 4 41 95 36 17 8 6 5 6 7 7 5 5 3 3 3 3	RTANYLISTNGDKFSHPNIE	DB Search
SFISSIDTSVKHDEEI	38.14	1805.87	16	62.5	16	-10.2857	0.79	1.4	903.943	2	80.8143	322000	93769	Owen_091024_1ul_GluC_A1_HCD.raw	1	1	Substrate_HamM			0 0 28 8 8 13 15 15 9 9 35 0 0 3 0 1	SFISSIDTSVKHDEEI	DB Search
SFLLKTE	35.96	836.464	7	71.4	7	-10.4736	0.44	1.6	419.24	2	55.5264	895000	63081	Owen_091024_1ul_GluC_A1_HCD.raw	1	1	Substrate_HamM			0 0 4 3 10 4 4	SFLLKTE	DB Search
SIHQGIKE	40.97	910.487	8	75	8	46.1283	0.48	2	456.252	2	38.8283	8380000	45706	Owen_091024_1ul_GluC_A1_HCD.raw	3	3	Substrate_HamM			0 0 2 5 5 2 16 5	SIHQGIKE	DB Search
SILISGASTKILVDGGTAKSFADWSPSLE	40.93	2949.53	29	69	29	-28.2097	0.7	-10.1	1475.76	2	108.59		125739	Owen_091024_1ul_GluC_A1_HCD.raw	0	0	Substrate_HamM			0 0 59 18 13 13 17 0 0 10 25 33 18 18 0 0 3 3 0 0 0 3 4 12 24 6 6 7 5	SILISGASTKILVDGGTAKSFADWSPSLE	DB Search
SISFLLKTE	40.8	1036.58	9	66.7	9	-19.9534	0.55	2.1	519.299	2	79.3466	11300000	92151	Owen_091024_1ul_GluC_A1_HCD.raw	2	2	Substrate_HamM			0 0 3 1 8 9 6 4 4	SISFLLKTE	DB Search
SLTIKSKIE	40.89	1017.61	9	77.8	9	13.1015	0.5	1.8	509.812	2	40.5015	476000	47805	Owen_091024_1ul_GluC_A1_HCD.raw	1	1	PSEFLA			0 0 14 8 15 7 7 16 5	SLTIKSKIE	DB Search
SPPNKSSISFLLKTE	31.21	1646.89	15	66.7	15	-10.2795	0.48	2.2	824.453	2	71.0205	186000	81898	Owen_091024_1ul_GluC_A1_HCD.raw	1	1	Substrate_HamM			0 0 6 3 0 0 0 8 10 5 2 9 10 10 5	SPPNKSSISFLLKTE	DB Search
SRNNFSANLVRRIRTANYLISTNGDKFSHPNIE	31.04	3803.96	33	30.3	33	N/A	NaN	1.5	761.8	5	89.1248	757000	103783	Owen_091024_1ul_GluC_A1_HCD.raw	2	2	Substrate_HamM			0 0 7 9 7 7 0 0 1 1 0 0 2 0 0 0 0 0 0 0 0 0 0 0 0 1 0 0 10 3 3 8 5	SRNNFSANLVRRIRTANYLISTNGDKFSHPNIE	DB Search
SSISFLLKTE	41.38	1123.61	10	80	10	-20.5139	0.65	3.1	562.815	2	81.3861	638000	94415	Owen_091024_1ul_GluC_A1_HCD.raw	1	1	Substrate_HamM			1 1 5 10 9 9 16 18 9 5	SSISFLLKTE	DB Search
STNGDKFSHPNIE	39.15	1444.66	13	76.9	13	49.8572	0.38	2.1	723.338	2	67.3572	337000	77131	Owen_091024_1ul_GluC_A1_HCD.raw	3	3	Substrate_HamM			0 0 3 1 7 3 2 4 4 5 5 4 4	STNGDKFSHPNIE	DB Search
TANYLISTNGDKFSHPNIE	41.58	2120.02	19	89.5	19	-0.8565	0.82	0.9	1061.02	2	69.9435	143000000	80681	Owen_091024_1ul_GluC_A1_HCD.raw	7	7	Substrate_HamM			0 0 33 74 39 34 20 16 14 5 5 16 16 12 12 6 6 4 4	TANYLISTNGDKFSHPNIE	DB Search
TLARIIK	33.21	813.544	7	100	7	13.3505	0.63	1.7	407.78	2	39.1505	619000	46221	Owen_091024_1ul_GluC_A1_HCD.raw	1	1	Substrate_HamM			5 19 5 5 14 8 5	TLARIIK	DB Search
TLARIIKF	32.94	960.612	8	100	8	-14.52	0.61	1.6	481.314	2	64.28	781000	73459	Owen_091024_1ul_GluC_A1_HCD.raw	1	1	Substrate_HamM			5 6 2 2 18 15 15 5	TLARIIKF	DB Search
TLARIIKFSPD	41.38	1259.72	11	81.8	11	-5.4436	0.83	1.4	630.87	2	67.5564	746000	77112	Owen_091024_1ul_GluC_A1_HCD.raw	2	2	Substrate_HamM			1 1 2 2 14 14 19 15 25 3 3	TLARIIKFSPD	DB Search
TLARIIKFSPDRE	41.58	1544.87	13	53.8	13	5.1067	0.62	2.2	773.443	2	60.6067	890000000	68817	Owen_091024_1ul_GluC_A1_HCD.raw	37	37	Substrate_HamM			0 0 4 4 11 11 11 5 4 1 1 0 0	TLARIIKFSPDRE	DB Search
TNDTSPPNKSSISFLLKTE	40.8	2078.05	19	57.9	19	-7.0892	0.58	1.2	693.692	3	75.1108		86845	Owen_091024_1ul_GluC_A1_HCD.raw	0	0	Substrate_HamM			0 0 9 3 3 2 0 0 1 1 1 1 2 2 5 6 8 3 3	TNDTSPPNKSSISFLLKTE	DB Search
TNGDKFSHPNIE	41.35	1357.63	12	83.3	12	21.8123	0.75	0.3	679.821	2	41.4123	2250000	48798	Owen_091024_1ul_GluC_A1_HCD.raw	1	1	Substrate_HamM			1 1 5 5 4 6 8 10 6 6 8 5	TNGDKFSHPNIE	DB Search
TSKHATKVKE	41.44	1127.63	10	70	10	35.1668	0.49	1.5	564.823	2	10.8668		13319	Owen_091024_1ul_GluC_A1_HCD.raw	0	0	Substrate_HamM			1 1 1 7 5 4 3 3 5 5	TSKHATKVKE	DB Search
TSPPNKSSISFLLKTE	41.55	1747.94	16	25	16	4.7968	0.61	0.5	874.976	2	84.5968	767000000	98107	Owen_091024_1ul_GluC_A1_HCD.raw	258	258	Substrate_HamM			0 0 1 0 0 1 1 1 1 2 2 1 3 2 1 1	TSPPNKSSISFLLKTE	DB Search
VYFNGINQILD	38.86	1294.66	11	81.8	11	-32.0474	0.64	3.3	648.337	2	101.653	86300	118235	Owen_091024_1ul_GluC_A1_HCD.raw	1	1	Substrate_HamM			0 0 7 7 7 14 6 6 2 5 5	VYFNGINQILD	DB Search
VYFNGINQILDVE	37.32	1522.77	13	84.6	13	-34.1855	0.76	2.2	762.392	2	115.915	1200000	132966	Owen_091024_1ul_GluC_A1_HCD.raw	2	2	Substrate_HamM			0 0 5 5 12 15 10 10 12 5 9 26 5	VYFNGINQILDVE	DB Search
YKLDNVFILE	31.28	1252.67	10	80	10	-27.7802	0.45	1.4	627.343	2	98.5198		114750	Owen_091024_1ul_GluC_A1_HCD.raw	0	0	PSEFLA			1 1 3 4 4 4 10 7 19 5	YKLDNVFILE	DB Search
YLISTNGDKFSHPNIE	34.53	1833.89	16	62.5	16	2.1045	0.8	5.6	917.957	2	65.4045	60300	74841	Owen_091024_1ul_GluC_A1_HCD.raw	1	1	Substrate_HamM			1 1 6 6 3 3 2 2 0 0 9 11 12 5 0 0	YLISTNGDKFSHPNIE	DB Search
ADWSPSLEGVDTL	40.62	1388.65	13	30.8	13	-0.9151	0.8	3.1	695.332	2	101.739	319000	109119	Owen_091024_2ulchymoB1_HCD.raw	1	1	Substrate_HamM			0 0 5 3 1 0 0 1 1 0 0 3 3	ADWSPSLEGVDTL	DB Search
ADWSPSLEGVDTLDAL	41.36	1687.79	16	43.8	16	-1.6977	0.45	2.6	844.906	2	119.891	118000	124533	Owen_091024_2ulchymoB1_HCD.raw	1	1	Substrate_HamM			0 0 5 2 2 1 1 2 2 0 1 1 0 0 2 2	ADWSPSLEGVDTLDAL	DB Search
ADWSPSLEGVDTLDALIVT	34.25	2000.99	19	42.1	19	-9.6308	0.45	2.6	1001.51	2	138.826	10200	138755	Owen_091024_2ulchymoB1_HCD.raw	1	1	Substrate_HamM			0 0 0 0 5 0 0 3 2 2 3 2 0 3 3 0 0 0 0	ADWSPSLEGVDTLDALIVT	DB Search
ADWSPSLEGVDTLDALIVTH	43.56	2138.05	20	80	20	-23.1713	0.79	3.3	713.694	3	128.592	337000	130010	Owen_091024_2ulchymoB1_HCD.raw	2	2	Substrate_HamM			0 0 19 30 0 0 8 8 14 14 10 8 8 39 39 40 40 71 95 5	ADWSPSLEGVDTLDALIVTH	DB Search
AINDVQRLIF	42.86	1187.67	10	70	10	-3.9207	0.8	2.6	594.842	2	90.9306		98739	Owen_091024_2ulchymoB1_HCD.raw	0	0	PSEFLB			1 1 14 14 14 5 1 14 2 5	AINDVQRLIF	DB Search
ANQPFTNDTSPPNKSSISF	43.11	2050.96	19	68.4	19	-1.6752	0.78	2.6	1026.49	2	69.5942	760000	75884	Owen_091024_2ulchymoB1_HCD.raw	1	1	Substrate_HamM			0 0 11 11 7 2 6 6 8 8 23 19 8 0 0 5 0 0 5	ANQPFTNDTSPPNKSSISF	DB Search
ANSYEGNISIHQGIKEFEL	41.99	2148.05	19	57.9	19	-0.3178	0.57	2.5	1075.03	2	82.6332		89905	Owen_091024_2ulchymoB1_HCD.raw	0	0	Substrate_HamM			0 0 16 8 0 2 2 10 3 3 5 0 1 1 2 2 3 0 0	ANSYEGNISIHQGIKEFEL	DB Search
ARIIKFSPD	42.66	1045.59	9	55.6	9	0.9145	0.73	2.6	523.805	2	51.5102	556000	59026	Owen_091024_2ulchymoB1_HCD.raw	1	1	Substrate_HamM			0 0 6 6 22 11 19 1 1	ARIIKFSPD	DB Search
ATKVKEVY	42.85	936.528	8	75	8	-0.7296	0.65	2.7	469.273	2	26.8154	1390000	33073	Owen_091024_2ulchymoB1_HCD.raw	1	1	Substrate_HamM			0 0 5 7 6 6 6 5	ATKVKEVY	DB Search
ATKVKEVYF	43.22	1083.6	9	77.8	9	-0.7757	0.73	2.5	542.807	2	50.4872	1030000	57957	Owen_091024_2ulchymoB1_HCD.raw	1	1	Substrate_HamM			1 1 10 10 7 7 10 37 5	ATKVKEVYF	DB Search
AVKLPHHGSRNNF	43.54	1475.77	13	30.8	13	8.7377	0.33	2.2	492.933	3	34.1564	9100000	41314	Owen_091024_2ulchymoB1_HCD.raw	5	5	Substrate_HamM			0 0 0 1 3 3 11 1 0 0 0 0 3	AVKLPHHGSRNNF	DB Search
DAAYGDSILISGASTKILVDGGTAKSF	39.41	2656.36	27	29.6	27	-3.9365	0.61	3.2	886.463	3	102.118	55500	109408	Owen_091024_2ulchymoB1_HCD.raw	1	1	Substrate_HamM			0 0 21 1 0 0 0 0 0 14 2 1 0 0 0 0 0 0 5 4 4 0 0 8 2 1 1	DAAYGDSILISGASTKILVDGGTAKSF	DB Search
DALIVTHIDNDHIGGAIKLL	43.57	2127.17	20	65	20	-0.2978	0.76	3.6	1064.6	2	97.3069	3240000	105086	Owen_091024_2ulchymoB1_HCD.raw	8	8	Substrate_HamM			0 0 37 36 14 18 11 11 9 6 6 4 4 0 0 4 4 0 0 0	DALIVTHIDNDHIGGAIKLL	DB Search
DAVKLPHHGSRNNF	43.57	1590.8	14	85.7	14	5.7649	0.54	2.4	531.276	3	37.7586	10700000	45401	Owen_091024_2ulchymoB1_HCD.raw	10	10	Substrate_HamM			0 0 3 2 2 7 7 36 5 2 2 2 2 5	DAVKLPHHGSRNNF	DB Search
DFSTTY	40.97	732.297	6	66.7	6	-2.8761	0.84	2.5	733.306	1	54.1128	365000	61393	Owen_091024_2ulchymoB1_HCD.raw	1	1	PSEFLA			0 0 20 5 14 5	DFSTTY	DB Search
DGESVFSC(+57.02)SHIVIYRGKVELW	38.18	2480.22	21	52.4	21	0.2868	0.27	3.6	827.749	3	94.0376		101725	Owen_091024_2ulchymoB1_HCD.raw	0	0	PSEFLA	Carbamidomethylation		0 0 10 2 2 7 0 0 0 10 9 0 0 3 6 9 4 0 0 0 5	DGESVFSC(+57.02)SHIVIYRGKVELW	DB Search
DKETDFAIL	38.92	1050.52	9	77.8	9	-8.5145	0.46	2.8	526.27	2	80.9567	431000	88317	Owen_091024_2ulchymoB1_HCD.raw	1	1	PSEFLA			0 0 2 4 5 6 6 4 5	DKETDFAIL	DB Search
DNDHIGGAIKLL	43.29	1264.68	12	50	12	-15.1168	0.22	2.9	422.568	3	60.7394	191000	68059	Owen_091024_2ulchymoB1_HCD.raw	1	1	Substrate_HamM			0 0 1 1 20 6 6 16 3 1 1 5	DNDHIGGAIKLL	DB Search
DREAKIL	42.18	843.481	7	71.4	7	-1.4985	0.8	2.2	422.749	2	37.2991	7940000	44590	Owen_091024_2ulchymoB1_HCD.raw	6	6	Substrate_HamM			0 0 6 8 12 3 5	DREAKIL	DB Search
DTSPPNKSSISF	43.22	1278.61	12	100	12	-1.4179	0.56	2.6	640.314	2	55.7291	6660000	63038	Owen_091024_2ulchymoB1_HCD.raw	3	3	Substrate_HamM			2 2 4 20 10 8 8 3 7 6 78 5	DTSPPNKSSISF	DB Search
EAWLNSKSADSITVDAVKLPHHGSRNNF	35.79	3092.54	28	46.4	28	-4.0964	0.46	9.5	774.15	4	65.4592	969000	72578	Owen_091024_2ulchymoB1_HCD.raw	2	2	Substrate_HamM			0 0 14 13 0 0 0 2 0 0 4 6 1 0 0 0 0 0 11 0 0 4 4 3 3 6 6 5	EAWLNSKSADSITVDAVKLPHHGSRNNF	DB Search
EFGKPAELDKANGLSGGPVFFKGY	30.8	2527.27	24	20.8	24	14.593	0.35	13.2	843.443	3	94.0466		101738	Owen_091024_2ulchymoB1_HCD.raw	0	0	PSEFLA			0 0 0 0 0 0 6 1 1 2 2 0 0 0 0 1 0 0 0 0 9 23 0 0	EFGKPAELDKANGLSGGPVFFKGY	DB Search
EGNISIHQGIKEF	43.57	1470.75	13	84.6	13	-1.445	0.72	3	736.383	2	56.8248	286000000	64195	Owen_091024_2ulchymoB1_HCD.raw	3	3	Substrate_HamM			0 0 16 6 6 6 6 6 8 7 6 6 5	EGNISIHQGIKEF	DB Search
EGNISIHQGIKEFEL	43.57	1712.87	15	80	15	2.1965	0.76	2.8	857.446	2	77.2946	753000000	84422	Owen_091024_2ulchymoB1_HCD.raw	39	39	Substrate_HamM			0 0 0 12 12 8 4 18 18 25 4 4 6 6 5	EGNISIHQGIKEFEL	DB Search
EIPHLTNSF	31.44	1056.52	9	44.4	9	-0.2302	0.8	2.6	529.271	2	70.1718	599000	76531	Owen_091024_2ulchymoB1_HCD.raw	1	1	Substrate_HamM			0 0 2 0 2 0 0 9 5	EIPHLTNSF	DB Search
EIPHLTNSFL	41.11	1169.61	10	80	10	-3.8313	0.66	2.9	585.813	2	88.3911	1100000	96054	Owen_091024_2ulchymoB1_HCD.raw	1	1	Substrate_HamM			0 0 3 3 8 2 2 4 11 5	EIPHLTNSFL	DB Search
ENIEHLANQPF	43.54	1310.63	11	81.8	11	1.2768	0.81	3	656.322	2	65.9194	53000	73005	Owen_091024_2ulchymoB1_HCD.raw	1	1	Substrate_HamM			0 0 6 3 3 21 11 11 8 8 5	ENIEHLANQPF	DB Search
ESFISSIDTSVKHDEEI	42.66	1934.91	17	47.1	17	3.0917	0.75	2.9	968.466	2	84.4439	1390000	91725	Owen_091024_2ulchymoB1_HCD.raw	2	2	Substrate_HamM			0 0 14 5 6 6 6 7 2 0 0 18 1 0 0 0 0	ESFISSIDTSVKHDEEI	DB Search
FSPDREAKIL	40.56	1174.63	10	100	10	-0.1961	0.86	3.8	588.327	2	55.231	72800	62691	Owen_091024_2ulchymoB1_HCD.raw	1	1	Substrate_HamM			5 16 8 8 2 10 14 16 11 5	FSPDREAKIL	DB Search
FTNDTSPPNKSSISF	42.58	1640.77	15	60	15	-1.7537	0.57	3.4	821.394	2	60.6114	49800	67965	Owen_091024_2ulchymoB1_HCD.raw	1	1	Substrate_HamM			0 0 0 0 0 6 27 8 8 15 15 3 0 72 5	FTNDTSPPNKSSISF	DB Search
GASTKILVDGGTAKSF	43.56	1550.83	16	87.5	16	3.391	0.55	2.7	776.425	2	60.5245	249000	67875	Owen_091024_2ulchymoB1_HCD.raw	2	2	Substrate_HamM			0 0 11 11 12 13 10 6 3 3 5 3 8 8 6 5	GASTKILVDGGTAKSF	DB Search
GDKFSHPNIETL	43.57	1356.67	12	83.3	12	0.6813	0.66	2.6	679.343	2	57.7911	4990000	65236	Owen_091024_2ulchymoB1_HCD.raw	1	1	Substrate_HamM			0 0 7 7 17 17 4 4 12 10 38 5	GDKFSHPNIETL	DB Search
GDSILISGASTK	43.54	1147.61	12	83.3	12	-3.0546	0.72	2.9	574.813	2	50.4797	888000	57812	Owen_091024_2ulchymoB1_HCD.raw	1	1	Substrate_HamM			0 0 43 24 76 76 44 15 15 36 16 5	GDSILISGASTK	DB Search
GDSILISGASTKILVDGGTAK	43.57	2002.09	21	90.5	21	0.7013	0.74	2.9	1002.06	2	76.4576	660000	83512	Owen_091024_2ulchymoB1_HCD.raw	2	2	Substrate_HamM			0 0 31 59 27 56 35 13 13 11 11 29 34 33 33 38 2 2 9 8 5	GDSILISGASTKILVDGGTAK	DB Search
GDSILISGASTKILVDGGTAKSF	43.57	2236.2	23	73.9	23	-7.3379	0.61	3	746.408	3	87.4523	4040000	95046	Owen_091024_2ulchymoB1_HCD.raw	2	2	Substrate_HamM			0 0 28 33 18 8 3 0 0 3 2 0 0 18 25 20 10 3 3 16 16 14 5	GDSILISGASTKILVDGGTAKSF	DB Search
GDSILISGASTKILVDGGTAKSFADW	30.82	2608.34	26	34.6	26	-8.1437	0.32	-14.8	870.441	3	104.229	4710000	110935	Owen_091024_2ulchymoB1_HCD.raw	6	6	Substrate_HamM			0 0 3 3 3 4 0 0 0 0 0 1 3 0 1 0 0 3 0 0 0 0 0 3 3 5	GDSILISGASTKILVDGGTAKSFADW	DB Search
GIKEFEL	39.92	834.449	7	71.4	7	-4.8404	0.16	3.1	418.233	2	67.0332		74189	Owen_091024_2ulchymoB1_HCD.raw	0	0	Substrate_HamM			0 0 4 4 12 4 5	GIKEFEL	DB Search
GNISIHQGIKEF	42.82	1341.7	12	75	12	-0.2567	0.67	3	671.861	2	56.8734	650000	64367	Owen_091024_2ulchymoB1_HCD.raw	1	1	Substrate_HamM			0 0 11 11 11 12 6 0 12 5 5 5	GNISIHQGIKEF	DB Search
GNISIHQGIKEFEL	43.57	1583.83	14	85.7	14	3.0423	0.75	3	792.925	2	77.2946	778000	84345	Owen_091024_2ulchymoB1_HCD.raw	2	2	Substrate_HamM			0 0 22 22 7 7 20 20 24 11 4 11 6 5	GNISIHQGIKEFEL	DB Search
HEIPHLTNSF	43.14	1193.58	10	100	10	0.8374	0.77	2.6	597.8	2	57.9843	2510000	65170	Owen_091024_2ulchymoB1_HCD.raw	3	3	Substrate_HamM			3 3 36 18 18 6 2 5 11 5	HEIPHLTNSF	DB Search
HEIPHLTNSFL	43.57	1306.67	11	72.7	11	0.8612	0.83	3	654.343	2	73.3163	1960000	80480	Owen_091024_2ulchymoB1_HCD.raw	2	2	Substrate_HamM			2 2 18 7 7 8 1 1 1 2 2	HEIPHLTNSFL	DB Search
HGSRNNF	43.01	830.378	7	57.1	7	-15.5596	0.88	2	416.197	2	17.2109	39400000	21852	Owen_091024_2ulchymoB1_HCD.raw	1	1	Substrate_HamM			5 3 2 1 1 1 3	HGSRNNF	DB Search
HIDNDHIGGAIKL	43.55	1401.74	13	53.8	13	-1.1327	0.5	2.9	468.254	3	55.7361	125000	63160	Owen_091024_2ulchymoB1_HCD.raw	1	1	Substrate_HamM			1 1 9 19 19 10 1 2 0 1 1 2 2	HIDNDHIGGAIKL	DB Search
HQGIKEF	41.64	857.439	7	100	7	20.9532	0.63	3.7	429.729	2	56.7199		64262	Owen_091024_2ulchymoB1_HCD.raw	0	0	Substrate_HamM			2 2 11 8 2 2 5	HQGIKEF	DB Search
HVVKNAY	42.88	829.445	7	100	7	-2.9161	0.65	1.6	415.73	2	21.5828	857000	26528	Owen_091024_2ulchymoB1_HCD.raw	1	1	PSEFLA			5 5 14 3 2 6 5	HVVKNAY	DB Search
IDNDHIGGAIKL	42.81	1264.68	12	50	12	-2.1446	0.49	2.9	422.568	3	60.7394	191000	68036	Owen_091024_2ulchymoB1_HCD.raw	1	1	Substrate_HamM			1 1 2 2 2 2 1 1 1 1 4 4	IDNDHIGGAIKL	DB Search
IETLARIIKF	43.55	1202.74	10	100	10	-10.4529	0.6	3.2	602.379	2	82.0752	916000	89288	Owen_091024_2ulchymoB1_HCD.raw	2	2	Substrate_HamM			5 38 19 19 7 7 5 6 9 5	IETLARIIKF	DB Search
IGPSRKSLL	42.62	969.597	9	100	9	-0.1139	0.71	3.1	485.807	2	45.7645		53531	Owen_091024_2ulchymoB1_HCD.raw	0	0	Substrate_HamM			5 36 18 4 4 4 5 15 5	IGPSRKSLL	DB Search
IHQGIKEF	42.24	970.524	8	100	8	-1.0524	0.55	2.5	486.27	2	39.1123		46583	Owen_091024_2ulchymoB1_HCD.raw	0	0	Substrate_HamM			3 3 16 16 6 3 3 5	IHQGIKEF	DB Search
IHQGIKEFEL	43.49	1212.65	10	60	10	-1.3853	0.65	2.4	607.334	2	62.0106	771000	69217	Owen_091024_2ulchymoB1_HCD.raw	1	1	Substrate_HamM			1 1 15 15 12 1 1 4 7 5	IHQGIKEFEL	DB Search
ILLNHEIPHLTNSF	43.55	1646.88	14	85.7	14	-0.0764	0.81	3.2	824.449	2	82.0752	1970000	89323	Owen_091024_2ulchymoB1_HCD.raw	2	2	Substrate_HamM			0 0 7 7 15 39 75 22 18 9 3 13 12 5	ILLNHEIPHLTNSF	DB Search
ILLNHEIPHLTNSFL	42.74	1759.96	15	60	15	-1.9478	0.61	3.3	587.663	3	93.8571	1200000	101342	Owen_091024_2ulchymoB1_HCD.raw	2	2	Substrate_HamM			0 0 8 8 12 26 71 28 28 6 3 0 0 0 0	ILLNHEIPHLTNSFL	DB Search
ILVDGGTAKSF	43.06	1106.6	11	100	11	-3.2975	0.74	3	554.308	2	57.4637	32300000	65020	Owen_091024_2ulchymoB1_HCD.raw	3	3	Substrate_HamM			3 3 18 12 9 4 3 9 4 4 5	ILVDGGTAKSF	DB Search
ISGASTKILVDGGTAK	43.57	1516.85	16	100	16	-1.0914	0.87	2.7	759.432	2	48.1022	2990000	55764	Owen_091024_2ulchymoB1_HCD.raw	4	4	Substrate_HamM			5 8 20 17 21 21 37 73 42 42 52 18 17 17 39 5	ISGASTKILVDGGTAK	DB Search
ISGASTKILVDGGTAKSF	43.57	1750.95	18	83.3	18	-3.0178	0.63	2.6	876.483	2	59.8662	67400000	67104	Owen_091024_2ulchymoB1_HCD.raw	4	4	Substrate_HamM			0 0 0 25 3 4 5 48 26 17 14 10 10 11 22 8 7 5	ISGASTKILVDGGTAKSF	DB Search
ISGASTKILVDGGTAKSFADW	43.57	2123.09	21	33.3	21	-0.054	0.66	3.2	1062.56	2	84.8846		92378	Owen_091024_2ulchymoB1_HCD.raw	0	0	Substrate_HamM			0 0 0 1 1 0 0 6 5 2 2 2 1 1 3 1 0 1 1 1 2	ISGASTKILVDGGTAKSFADW	DB Search
ISIHQGIKEF	43.57	1170.64	10	60	10	-0.2915	0.58	1.9	586.328	2	57.0998	322000	64613	Owen_091024_2ulchymoB1_HCD.raw	1	1	Substrate_HamM			3 1 1 4 2 2 5 1 1 5	ISIHQGIKEF	DB Search
ISIHQGIKEFEL	43.25	1412.77	12	66.7	12	-0.3693	0.74	2.5	707.392	2	75.487	635000	82512	Owen_091024_2ulchymoB1_HCD.raw	5	5	Substrate_HamM			0 0 1 0 17 17 20 6 6 5 6 5	ISIHQGIKEFEL	DB Search
ISKFDDFEKTLL	40.67	1454.77	12	83.3	12	0.8927	0.48	3	485.931	3	88.3196	112000	96179	Owen_091024_2ulchymoB1_HCD.raw	1	1	PSEFLB			0 0 4 2 2 2 2 5 5 5 5 5	ISKFDDFEKTLL	DB Search
ISPRYSVAF	41.92	1038.55	9	88.9	9	-6.2224	0.76	2.6	520.284	2	63.9257	1770000	70999	Owen_091024_2ulchymoB1_HCD.raw	1	1	Substrate_HamM			5 12 2 2 1 2 11 14 5	ISPRYSVAF	DB Search
ISSIDTSVKHDEEI	39.03	1571.77	14	64.3	14	-0.8524	0.36	2.2	524.931	3	52.0268	6450000	59566	Owen_091024_2ulchymoB1_HCD.raw	3	3	Substrate_HamM			3 0 0 0 1 1 4 4 25 3 3 4 9 5	ISSIDTSVKHDEEI	DB Search
ISSLSENIEHL	43.57	1240.63	11	90.9	11	0.1691	0.64	3	621.324	2	71.9059	461000	78525	Owen_091024_2ulchymoB1_HCD.raw	1	1	Substrate_HamM			5 9 7 7 11 11 10 10 24 1 3	ISSLSENIEHL	DB Search
ISSLSENIEHLANQPF	39.64	1797.89	16	37.5	16	2.3994	0.92	3.1	600.306	3	98.3204	4960000	106157	Owen_091024_2ulchymoB1_HCD.raw	2	2	Substrate_HamM			0 0 10 3 3 0 0 0 0 1 0 0 1 5 10 5	ISSLSENIEHLANQPF	DB Search
ISTNGDKF	42.25	880.429	8	87.5	8	-3.3331	0.28	2.7	441.223	2	35.8898	25300000	43087	Owen_091024_2ulchymoB1_HCD.raw	1	1	Substrate_HamM			2 1 5 4 3 3 4 4	ISTNGDKF	DB Search
ISTNGDKFSHPNIETL	42.25	1771.87	16	25	16	1.9825	0.28	2.8	591.634	3	62.4606	5240000	69579	Owen_091024_2ulchymoB1_HCD.raw	2	2	Substrate_HamM			0 0 1 1 0 0 4 4 6 6 0 0 1 1 0 0	ISTNGDKFSHPNIETL	DB Search
ITVDAVKLPHHGSRNNF	43.15	1904	17	58.8	17	2.7045	0.54	3.5	635.677	3	54.4863		61779	Owen_091024_2ulchymoB1_HCD.raw	0	0	Substrate_HamM			0 0 2 0 0 1 11 14 10 10 29 0 0 2 3 3 5	ITVDAVKLPHHGSRNNF	DB Search
IVTHIDNDHIGGAIKL	43.57	1714.94	16	68.8	16	1.2774	0.55	2.9	858.478	2	64.1142	1140000	71298	Owen_091024_2ulchymoB1_HCD.raw	3	3	Substrate_HamM			0 0 2 2 28 9 5 6 26 12 17 0 2 8 1 1	IVTHIDNDHIGGAIKL	DB Search
IVTHIDNDHIGGAIKLL	43.57	1828.02	17	76.5	17	1.9061	0.49	2.7	915.02	2	76.2642	6770000	83275	Owen_091024_2ulchymoB1_HCD.raw	3	3	Substrate_HamM			0 0 3 4 16 15 12 12 31 15 12 11 11 7 9 0 0	IVTHIDNDHIGGAIKLL	DB Search
KAELNDEVKAI	42.95	1228.67	11	100	11	-1.9034	0.53	2.8	615.342	2	50.3973	76500	57845	Owen_091024_2ulchymoB1_HCD.raw	1	1	PSEFLA			5 5 5 6 3 3 12 11 4 4 5	KAELNDEVKAI	DB Search
KAELNDEVKAIGY	43.57	1448.75	13	100	13	1.884	0.83	2.6	483.926	3	59.1203	12600000	66425	Owen_091024_2ulchymoB1_HCD.raw	2	2	PSEFLA			5 10 10 18 9 9 17 17 4 4 9 36 5	KAELNDEVKAIGY	DB Search
KAELNDEVKAIGYA	40.32	1519.79	14	71.4	14	1.506	0.64	3.9	760.904	2	60.1375		67443	Owen_091024_2ulchymoB1_HCD.raw	0	0	PSEFLA			5 13 11 11 12 12 15 15 10 7 0 0 0 0	KAELNDEVKAIGYA	DB Search
KFSHPNIETL	42.23	1184.62	10	90	10	0.6773	0.71	0.3	593.317	2	55.2634	114000	62729	Owen_091024_2ulchymoB1_HCD.raw	1	1	Substrate_HamM			5 5 5 7 2 1 14 14 29 5	KFSHPNIETL	DB Search
KFSPDREAKIL	43.57	1302.73	11	100	11	1.7897	0.44	2.7	652.374	2	50.4725	3450000	57902	Owen_091024_2ulchymoB1_HCD.raw	2	2	Substrate_HamM			5 39 31 3 3 7 3 7 33 4 4	KFSPDREAKIL	DB Search
KFSPDREAKILL	43.4	1415.81	12	66.7	12	3.2129	0.76	2.7	708.916	2	60.3666		67688	Owen_091024_2ulchymoB1_HCD.raw	0	0	Substrate_HamM			5 26 20 0 0 0 0 11 42 10 3 3	KFSPDREAKILL	DB Search
KILVDGGTAKSF	43.57	1234.69	12	83.3	12	-2.2716	0.58	2.4	618.355	2	51.0841	5830000	58455	Owen_091024_2ulchymoB1_HCD.raw	1	1	Substrate_HamM			5 6 6 5 8 1 1 2 5 8 8 5	KILVDGGTAKSF	DB Search
KIQQKW	42.21	829.481	6	100	6	-1.3288	0.08	2	415.749	2	32.0066	953000	39321	Owen_091024_2ulchymoB1_HCD.raw	1	1	Substrate_HamM			5 15 10 3 11 5	KIQQKW	DB Search
KISM(+15.99)HDAAY	39.83	1050.48	9	44.4	9	-0.0445	0.3	1.9	526.248	2	25.9108	1170000	32019	Owen_091024_2ulchymoB1_HCD.raw	1	1	Substrate_HamM	Oxidation (M)	M4:Oxidation (M):1000.00	5 0 0 1 1 1 6 6 5	KISM(+15.99)HDAAY	DB Search
KISM(+15.99)HDAAYGDSIL	43.54	1535.73	14	85.7	14	-1.6535	0.61	2.6	768.874	2	55.8412	8650000	63152	Owen_091024_2ulchymoB1_HCD.raw	2	2	Substrate_HamM	Oxidation (M)	M4:Oxidation (M):1000.00	5 16 0 0 5 10 20 20 21 9 8 9 9 5	KISM(+15.99)HDAAYGDSIL	DB Search
KISM(+15.99)HDAAYGDSILISGASTK	43.57	2180.08	21	81	21	-0.9614	0.74	1.1	1091.05	2	56.091		63536	Owen_091024_2ulchymoB1_HCD.raw	0	0	Substrate_HamM	Oxidation (M)	M4:Oxidation (M):1000.00	0 0 0 0 4 14 13 13 17 19 18 14 14 23 58 40 21 21 24 18 5	KISM(+15.99)HDAAYGDSILISGASTK	DB Search
KISM(+15.99)HDAAYGDSILISGASTKILVDGGTAK	43.57	3034.56	30	63.3	30	2.3299	0.29	2.5	759.65	4	75.4722	87100	82547	Owen_091024_2ulchymoB1_HCD.raw	1	1	Substrate_HamM	Oxidation (M)	M4:Oxidation (M):1000.00	0 0 4 5 0 0 6 9 7 1 1 4 0 2 9 0 0 4 0 0 16 22 25 17 17 6 4 4 5 5	KISM(+15.99)HDAAYGDSILISGASTKILVDGGTAK	DB Search
KISM(+15.99)HDAAYGDSILISGASTKILVDGGTAKSF	43.57	3268.66	32	87.5	32	N/A	NaN	3.5	818.176	4	84.5624	265000	92003	Owen_091024_2ulchymoB1_HCD.raw	1	1	Substrate_HamM	Oxidation (M)	M4:Oxidation (M):1000.00	0 0 12 10 10 17 17 23 19 0 0 12 13 4 7 3 2 2 7 7 8 24 19 19 22 4 4 7 15 18 6 5	KISM(+15.99)HDAAYGDSILISGASTKILVDGGTAKSF	DB Search
KISMHDAAY	42.88	1034.49	9	100	9	0.4842	0.27	2.1	518.251	2	38.5152	954000	45837	Owen_091024_2ulchymoB1_HCD.raw	1	1	Substrate_HamM			5 3 2 2 2 2 6 16 5	KISMHDAAY	DB Search
KISMHDAAYGDSIL	43.57	1519.73	14	100	14	-0.0333	0.74	2.7	760.876	2	65.2057	4170000	72243	Owen_091024_2ulchymoB1_HCD.raw	2	2	Substrate_HamM			5 28 5 5 10 21 29 38 41 23 23 33 19 5	KISMHDAAYGDSIL	DB Search
KLPHHGSRNNF	43.53	1305.67	11	72.7	11	6.654	0.66	2	436.231	3	24.1781	2010000	29787	Owen_091024_2ulchymoB1_HCD.raw	2	2	Substrate_HamM			5 10 1 8 55 9 2 0 0 2 5	KLPHHGSRNNF	DB Search
KSILM(+15.99)LGDSDAETIEAW	43.54	1893.9	17	76.5	17	-0.03	0.74	2.7	947.961	2	102.924	1040000	110084	Owen_091024_2ulchymoB1_HCD.raw	3	3	Substrate_HamM	Oxidation (M)	M5:Oxidation (M):1000.00	0 0 0 5 24 24 10 10 13 13 39 39 40 1 8 44 5	KSILM(+15.99)LGDSDAETIEAW	DB Search
KSILMLGDSDAETIEAW	43.57	1877.91	17	82.4	17	-2.8193	0.74	3.8	939.965	2	108.298	417000	114794	Owen_091024_2ulchymoB1_HCD.raw	2	2	Substrate_HamM			0 0 0 16 52 58 27 27 13 13 57 56 56 8 14 46 5	KSILMLGDSDAETIEAW	DB Search
KTENKSIL	42.67	931.534	8	100	8	-8.0592	0.5	2.3	466.775	2	28.2658	8810000	34714	Owen_091024_2ulchymoB1_HCD.raw	9	9	Substrate_HamM			5 4 4 7 14 6 17 5	KTENKSIL	DB Search
KTENKSILM(+15.99)LGDSDAETIEAW	43.57	2366.13	21	76.2	21	-0.2079	0.7	3.1	789.72	3	92.8704	27100000	101031	Owen_091024_2ulchymoB1_HCD.raw	9	9	Substrate_HamM	Oxidation (M)	M9:Oxidation (M):1000.00	0 0 4 4 8 12 12 14 11 8 3 2 2 2 0 3 0 0 3 29 5	KTENKSILM(+15.99)LGDSDAETIEAW	DB Search
KTENKSILML	35.5	1175.66	10	30	10	-17.3494	0.45	2.7	588.838	2	46.0003	371000	53795	Owen_091024_2ulchymoB1_HCD.raw	1	1	Substrate_HamM			5 1 1 1 2 2 1 1 1 1	KTENKSILML	DB Search
KTENKSILMLGDSDAETIEAW	43.53	2350.14	21	71.4	21	-1.4053	0.72	2.9	1176.08	2	97.0703	261000	104836	Owen_091024_2ulchymoB1_HCD.raw	1	1	Substrate_HamM			0 0 10 20 29 15 15 38 36 36 13 11 8 8 4 0 0 0 0 29 5	KTENKSILMLGDSDAETIEAW	DB Search
KYDFEFGKPAEL	42.33	1442.71	12	83.3	12	4.1082	0.74	1.9	722.363	2	76.4576	59400	83509	Owen_091024_2ulchymoB1_HCD.raw	1	1	PSEFLA			5 3 4 6 5 5 5 7 1 1 6 5	KYDFEFGKPAEL	DB Search
KYDFEFGKPAELDKANGL	43.49	2041.02	18	77.8	18	5.0589	0.73	1.6	681.347	3	76.138	191000	83240	Owen_091024_2ulchymoB1_HCD.raw	1	1	PSEFLA			0 0 3 2 2 4 4 8 9 8 6 6 6 2 2 4 0 0	KYDFEFGKPAELDKANGL	DB Search
LARIIKF	42.34	859.564	7	100	7	-6.1473	0.43	2.6	430.791	2	56.831	4560000	64350	Owen_091024_2ulchymoB1_HCD.raw	2	2	Substrate_HamM			5 4 9 47 32 32 5	LARIIKF	DB Search
LEC(+57.02)KNLERVDFFIIDEFY	29.29	2349.14	18	22.2	18	14.4512	0.19	-0.9	784.052	3	134.172	5650	133890	Owen_091024_2ulchymoB1_HCD.raw	1	1	PSEFLB	Carbamidomethylation		0 0 5 4 4 0 0 2 1 0 0 1 1 0 0 1 0 0	LEC(+57.02)KNLERVDFFIIDEFY	DB Search
LGDSDAETIEAW	42.98	1305.57	12	75	12	-0.9063	0.87	2.7	653.795	2	87.5867	1860000	95504	Owen_091024_2ulchymoB1_HCD.raw	1	1	Substrate_HamM			0 0 4 4 4 3 3 5 2 1 21 5	LGDSDAETIEAW	DB Search
LISTNGDKF	43.56	993.513	9	100	9	-2.5626	0.83	2.3	994.523	1	50.1829	536000000	57548	Owen_091024_2ulchymoB1_HCD.raw	4	4	Substrate_HamM			5 7 15 15 15 6 8 4 4	LISTNGDKF	DB Search
LISTNGDKFSHPNIE	42.92	1670.83	15	73.3	15	1.3028	0.79	2.4	836.422	2	54.8967	146000	62193	Owen_091024_2ulchymoB1_HCD.raw	2	2	Substrate_HamM			0 0 7 7 11 4 4 0 0 9 9 4 4 2 2	LISTNGDKFSHPNIE	DB Search
LISTNGDKFSHPNIETL	43.57	1884.96	17	58.8	17	3.6861	0.71	2.5	943.489	2	68.6058	84500000	75230	Owen_091024_2ulchymoB1_HCD.raw	3	3	Substrate_HamM			0 0 6 6 11 1 4 2 2 7 12 10 4 1 1 0 1	LISTNGDKFSHPNIETL	DB Search
LKTENKSIL	43.51	1044.62	9	100	9	7.2566	0.61	2.2	523.317	2	48.964	59900000	56331	Owen_091024_2ulchymoB1_HCD.raw	11	11	Substrate_HamM			2 2 2 2 3 2 2 3 5	LKTENKSIL	DB Search
LKTENKSILM	43.48	1175.66	10	80	10	-3.78	0.46	2.7	588.838	2	46.0003	371000	53792	Owen_091024_2ulchymoB1_HCD.raw	1	1	Substrate_HamM			0 0 3 2 2 3 5 4 8 5	LKTENKSILM	DB Search
LKTENKSILM(+15.99)LGDSDAETIEAW	43.37	2479.22	22	68.2	22	-0.6338	0.7	2.9	827.415	3	94.0952	4810000	101724	Owen_091024_2ulchymoB1_HCD.raw	8	8	Substrate_HamM	Oxidation (M)	M10:Oxidation (M):1000.00	0 0 2 2 4 6 8 9 12 1 0 2 2 0 1 1 3 3 2 2 23 5	LKTENKSILM(+15.99)LGDSDAETIEAW	DB Search
LKTENKSILMLGDSDAETIEAW	43.06	2463.22	22	50	22	-1.6889	0.77	2.6	822.083	3	98.1801	271000	105818	Owen_091024_2ulchymoB1_HCD.raw	2	2	Substrate_HamM			0 0 6 6 0 0 0 0 4 4 5 5 3 0 1 1 2 0 0 4 18 5	LKTENKSILMLGDSDAETIEAW	DB Search
LLKTENKSIL	43.56	1157.7	10	80	10	-3.5069	0.6	2.4	579.86	2	49.4318	265000000	56923	Owen_091024_2ulchymoB1_HCD.raw	8	8	Substrate_HamM			1 1 8 4 2 3 2 2 6 5	LLKTENKSIL	DB Search
LLKTENKSILM	43.24	1288.74	11	81.8	11	-1.5409	0.8	2.5	430.589	3	55.552	3000000	62900	Owen_091024_2ulchymoB1_HCD.raw	1	1	Substrate_HamM			0 0 4 4 10 5 4 4 3 10 5	LLKTENKSILM	DB Search
LLKTENKSILM(+15.99)	43.5	1304.74	11	81.8	11	-3.1442	0.78	2.4	435.921	3	45.7941	2880000	53579	Owen_091024_2ulchymoB1_HCD.raw	2	2	Substrate_HamM	Oxidation (M)	M11:Oxidation (M):1000.00	0 0 3 3 3 4 2 2 6 15 5	LLKTENKSILM(+15.99)	DB Search
LLKTENKSILM(+15.99)LGD	41.41	1589.87	14	71.4	14	-1.1326	0.52	3.9	795.945	2	63.7409	83000	70910	Owen_091024_2ulchymoB1_HCD.raw	1	1	Substrate_HamM	Oxidation (M)	M11:Oxidation (M):1000.00	0 0 7 7 0 0 8 8 11 3 9 5 5 5	LLKTENKSILM(+15.99)LGD	DB Search
LLKTENKSILM(+15.99)LGDSDAETI	43.07	2206.14	20	60	20	1.0911	0.78	3	736.39	3	76.6476	456000	83786	Owen_091024_2ulchymoB1_HCD.raw	1	1	Substrate_HamM	Oxidation (M)	M11:Oxidation (M):1000.00	0 0 8 17 6 6 16 16 13 13 12 4 0 0 1 1 6 6 0 0	LLKTENKSILM(+15.99)LGDSDAETI	DB Search
LLKTENKSILM(+15.99)LGDSDAETIEAW	43.57	2592.3	23	73.9	23	11.1583	0.71	3.1	865.11	3	108.937	189000000	115233	Owen_091024_2ulchymoB1_HCD.raw	157	157	Substrate_HamM	Oxidation (M)	M11:Oxidation (M):1000.00	0 0 8 10 13 7 7 13 20 20 13 10 4 2 0 0 3 4 0 0 6 32 5	LLKTENKSILM(+15.99)LGDSDAETIEAW	DB Search
LLKTENKSILMLGDSDAETIEAW	43.57	2576.3	23	69.6	23	-4.1292	0.75	3.4	859.778	3	101.225	10600000	108423	Owen_091024_2ulchymoB1_HCD.raw	28	28	Substrate_HamM			0 0 4 4 7 7 7 6 6 22 16 14 4 1 2 2 0 0 2 1 1 26 5	LLKTENKSILMLGDSDAETIEAW	DB Search
LLNHEIPHLTNSF	43.31	1533.79	13	69.2	13	1.5765	0.74	2.9	767.906	2	73.2354	1830000	79840	Owen_091024_2ulchymoB1_HCD.raw	2	2	Substrate_HamM			1 1 4 2 2 28 11 8 2 0 0 12 5	LLNHEIPHLTNSF	DB Search
LLNHEIPHLTNSFL	43.46	1646.88	14	71.4	14	-3.2212	0.58	3.9	824.449	2	85.8221	1160000	93316	Owen_091024_2ulchymoB1_HCD.raw	2	2	Substrate_HamM			0 0 2 3 18 12 12 5 3 3 3 1 1 2	LLNHEIPHLTNSFL	DB Search
LM(+15.99)LGDSDAETIEAWL	35.97	1678.78	15	46.7	15	-0.0321	0.28	2.6	840.397	2	140.157	257000	140515	Owen_091024_2ulchymoB1_HCD.raw	1	1	Substrate_HamM	Oxidation (M)	M2:Oxidation (M):1000.00	0 0 0 0 5 3 0 0 2 2 5 6 0 0 5	LM(+15.99)LGDSDAETIEAWL	DB Search
LNHEIPHL	42.67	971.519	8	75	8	-2.2018	0.82	2.4	486.768	2	51.9793	2130000	59497	Owen_091024_2ulchymoB1_HCD.raw	1	1	Substrate_HamM			0 0 3 13 14 28 2 2	LNHEIPHL	DB Search
LNHEIPHLT	40.61	1072.57	9	66.7	9	0.2706	0.69	2.6	537.292	2	50.7181	61100000	58287	Owen_091024_2ulchymoB1_HCD.raw	1	1	Substrate_HamM			0 0 1 3 28 10 9 2 2	LNHEIPHLT	DB Search
LNHEIPHLTN	43.32	1186.61	10	80	10	0.8235	0.59	2.9	594.314	2	50.0012	186000000	57685	Owen_091024_2ulchymoB1_HCD.raw	3	3	Substrate_HamM			0 0 6 36 14 11 10 10 11 5	LNHEIPHLTN	DB Search
LNHEIPHLTNSF	43.57	1420.71	12	83.3	12	0.8704	0.71	2.7	711.364	2	63.5185	723000000	70895	Owen_091024_2ulchymoB1_HCD.raw	2	2	Substrate_HamM			0 0 6 39 29 9 7 3 2 4 16 5	LNHEIPHLTNSF	DB Search
LNHEIPHLTNSFL	43.56	1533.79	13	76.9	13	-1.7225	0.78	3.2	767.907	2	76.8318	716000000	83742	Owen_091024_2ulchymoB1_HCD.raw	7	7	Substrate_HamM			1 1 14 88 73 13 13 8 2 2 0 10 5	LNHEIPHLTNSFL	DB Search
LNHEIPHLTNSFLS	38.19	1620.83	14	57.1	14	2.1191	0.71	3.9	811.423	2	75.1557		82188	Owen_091024_2ulchymoB1_HCD.raw	0	0	Substrate_HamM			0 0 3 15 15 3 2 5 2 2 0 0 0 0	LNHEIPHLTNSFLS	DB Search
LNHEIPHLTNSFLSN	41.28	1734.87	15	73.3	15	2.9178	0.71	2.3	868.444	2	74.4988	28600	81503	Owen_091024_2ulchymoB1_HCD.raw	1	1	Substrate_HamM			0 0 15 41 29 4 4 4 4 5 0 0 3 4 4	LNHEIPHLTNSFLSN	DB Search
LNHEIPHLTNSFLSNAN	42.83	1919.95	17	64.7	17	2.9858	0.68	3.5	960.985	2	74.5356	2120000	81449	Owen_091024_2ulchymoB1_HCD.raw	3	3	Substrate_HamM			0 0 12 28 33 5 5 20 0 0 8 3 3 11 10 0 0	LNHEIPHLTNSFLSNAN	DB Search
LNHEIPHLTNSFLSNANSY	43.49	2170.04	19	68.4	19	-0.0696	0.66	3.1	724.358	3	80.783	13200000	88288	Owen_091024_2ulchymoB1_HCD.raw	2	2	Substrate_HamM			0 0 16 81 81 15 15 18 7 1 1 2 0 0 6 4 4 51 5	LNHEIPHLTNSFLSNANSY	DB Search
LNHEIPHLTNSFLSNANSYEGNISIH	42.99	2920.41	26	57.7	26	1.5557	0.7	4	731.113	4	85.8937		93502	Owen_091024_2ulchymoB1_HCD.raw	0	0	Substrate_HamM			0 0 6 6 21 0 0 9 0 0 0 0 1 0 0 2 6 8 12 21 7 7 9 7 7 5	LNHEIPHLTNSFLSNANSYEGNISIH	DB Search
LNSKSADSI	41.62	933.477	9	100	9	-6.4855	0.55	1.8	467.746	2	30.1187		36844	Owen_091024_2ulchymoB1_HCD.raw	0	0	Substrate_HamM			4 4 10 5 3 3 2 24 5	LNSKSADSI	DB Search
LNSKSADSITV	37.16	1133.59	11	63.6	11	-3.967	0.48	2.8	567.805	2	45.7392	12300000	53418	Owen_091024_2ulchymoB1_HCD.raw	1	1	Substrate_HamM			0 0 1 1 2 2 2 10 2 35 5	LNSKSADSITV	DB Search
LNSKSADSITVD	42.95	1248.62	12	83.3	12	-4.5981	0.51	2.4	625.319	2	41.1855	62200000	48863	Owen_091024_2ulchymoB1_HCD.raw	2	2	Substrate_HamM			1 1 19 10 10 9 9 22 9 6 4 4	LNSKSADSITVD	DB Search
LNSKSADSITVDA	39.13	1319.66	13	69.2	13	-4.2428	0.61	2.2	660.837	2	45.7599		53524	Owen_091024_2ulchymoB1_HCD.raw	0	0	Substrate_HamM			0 0 17 12 12 13 25 29 10 5 4 0 0	LNSKSADSITVDA	DB Search
LNSKSADSITVDAV	42.31	1418.73	14	64.3	14	-1.3434	0.67	2.6	710.372	2	55.8412	10400000	63155	Owen_091024_2ulchymoB1_HCD.raw	1	1	Substrate_HamM			0 0 17 11 11 26 42 53 51 11 1 18 0 0	LNSKSADSITVDAV	DB Search
LNSKSADSITVDAVK	36.06	1546.82	15	13.3	15	-2.4122	0.58	2	516.615	3	46.2153		54098	Owen_091024_2ulchymoB1_HCD.raw	0	0	Substrate_HamM			0 0 0 0 1 0 0 1 1 1 1 2 0 0 4	LNSKSADSITVDAVK	DB Search
LNSKSADSITVDAVKL	43.51	1659.9	16	87.5	16	-0.0854	0.66	2.6	830.962	2	65.6614	585000	72720	Owen_091024_2ulchymoB1_HCD.raw	1	1	Substrate_HamM			1 1 11 5 5 8 3 3 18 5 2 2 7 7 2 2	LNSKSADSITVDAVKL	DB Search
LNSKSADSITVDAVKLPH	43.57	1894.02	18	88.9	18	1.2803	0.79	3	632.348	3	60.3769	262000000	67562	Owen_091024_2ulchymoB1_HCD.raw	7	7	Substrate_HamM			0 0 8 6 6 11 11 15 18 10 12 13 13 13 22 22 63 5	LNSKSADSITVDAVKLPH	DB Search
LNSKSADSITVDAVKLPHH	43.57	2031.07	19	89.5	19	0.7224	0.78	2.6	1016.55	2	55.0391	7050000	62417	Owen_091024_2ulchymoB1_HCD.raw	2	2	Substrate_HamM			1 0 11 9 9 15 11 11 13 19 17 12 5 5 14 14 18 18 5	LNSKSADSITVDAVKLPHH	DB Search
LNSKSADSITVDAVKLPHHG	43.57	2088.1	20	55	20	1.227	0.67	2.4	523.033	4	54.9996	458000	62379	Owen_091024_2ulchymoB1_HCD.raw	2	2	Substrate_HamM			0 0 3 2 1 1 1 1 1 2 2 4 3 3 5 5 6 6 0 0	LNSKSADSITVDAVKLPHHG	DB Search
LNSKSADSITVDAVKLPHHGS	43.57	2175.13	21	76.2	21	1.6877	0.79	1.3	1088.57	2	54.8647	4550000	62171	Owen_091024_2ulchymoB1_HCD.raw	3	3	Substrate_HamM			0 0 25 13 13 10 13 13 13 17 17 26 13 13 26 33 42 42 0 0 0	LNSKSADSITVDAVKLPHHGS	DB Search
LNSKSADSITVDAVKLPHHGSR	43.57	2331.23	22	72.7	22	1.6609	0.65	2.6	778.086	3	50.8545	630000	58377	Owen_091024_2ulchymoB1_HCD.raw	2	2	Substrate_HamM			0 0 7 7 5 0 0 2 7 3 3 30 6 6 27 33 8 8 9 2 1 1	LNSKSADSITVDAVKLPHHGSR	DB Search
LNSKSADSITVDAVKLPHHGSRN	43.57	2445.27	23	56.5	23	1.6848	0.71	2.2	816.1	3	50.5432	166000000	58341	Owen_091024_2ulchymoB1_HCD.raw	8	8	Substrate_HamM			0 0 0 0 3 1 0 0 8 11 11 14 14 15 26 26 15 15 9 4 0 0 0	LNSKSADSITVDAVKLPHHGSRN	DB Search
LNSKSADSITVDAVKLPHHGSRNN	43.57	2559.32	24	70.8	24	3.8429	0.48	2.6	640.838	4	50.4797	3470000	57916	Owen_091024_2ulchymoB1_HCD.raw	3	3	Substrate_HamM			0 0 3 3 3 5 5 0 0 4 0 2 2 4 11 23 9 9 23 6 6 3 0 0	LNSKSADSITVDAVKLPHHGSRNN	DB Search
LNSKSADSITVDAVKLPHHGSRNNF	43.57	2706.38	25	52	25	-1.0762	0.76	2.9	903.138	3	54.8915	1220000000	62168	Owen_091024_2ulchymoB1_HCD.raw	66	66	Substrate_HamM			0 0 4 0 0 1 1 1 3 5 5 13 6 6 22 24 10 10 18 4 1 1 0 0 1	LNSKSADSITVDAVKLPHHGSRNNF	DB Search
LNSKSADSITVDAVKLPHHGSRNNFSAN	34.79	2978.5	28	28.6	28	5.6726	0.16	-0.7	993.838	3	59.8149	367000	66936	Owen_091024_2ulchymoB1_HCD.raw	1	1	Substrate_HamM			0 0 4 4 5 0 0 2 0 0 0 0 3 3 1 1 0 0 0 0 0 0 2 3 0 0 0 0	LNSKSADSITVDAVKLPHHGSRNNFSAN	DB Search
LSENIEHLANQPF	43.56	1510.74	13	84.6	13	21.4211	0.86	2.3	756.38	2	96.5192	171000	104335	Owen_091024_2ulchymoB1_HCD.raw	1	1	Substrate_HamM			0 0 2 2 5 5 5 22 22 16 13 12 5	LSENIEHLANQPF	DB Search
LSNANSYEGNISIH	43.56	1517.71	14	85.7	14	-2.5052	0.62	2.4	759.865	2	54.4838	64000000	61842	Owen_091024_2ulchymoB1_HCD.raw	6	6	Substrate_HamM			0 0 10 14 8 8 8 12 5 5 11 21 21 5	LSNANSYEGNISIH	DB Search
LSNANSYEGNISIHQ	43.3	1645.77	15	86.7	15	0.1226	0.59	3.1	823.895	2	54.604		61878	Owen_091024_2ulchymoB1_HCD.raw	0	0	Substrate_HamM			0 0 6 10 3 7 4 4 2 2 9 15 15 11 5	LSNANSYEGNISIHQ	DB Search
LSNANSYEGNISIHQGIKEF	43.57	2220.08	20	80	20	-1.767	0.75	2.7	1111.05	2	68.0425	44700000	74660	Owen_091024_2ulchymoB1_HCD.raw	9	9	Substrate_HamM			0 0 6 36 12 30 30 37 6 6 15 28 28 16 16 7 7 0 0 2	LSNANSYEGNISIHQGIKEF	DB Search
LSNANSYEGNISIHQGIKEFEL	43.57	2462.21	22	81.8	22	-0.8247	0.82	4	1232.12	2	84.8003	61900000	92195	Owen_091024_2ulchymoB1_HCD.raw	50	50	Substrate_HamM			0 0 11 17 11 15 19 31 10 6 17 13 13 10 10 14 14 3 3 2 0 0	LSNANSYEGNISIHQGIKEFEL	DB Search
LTIKSKIEIGIYKAELNDEVKAIGY	31.36	2807.57	25	24	25	34.7255	0.32	-10.2	936.854	3	139.08	20700	139022	Owen_091024_2ulchymoB1_HCD.raw	1	1	PSEFLA			0 0 6 3 1 1 3 3 1 0 0 0 0 0 0 1 0 0 4 3 1 0 0 0 0	LTIKSKIEIGIYKAELNDEVKAIGY	DB Search
M(+15.99)HDAAYGDSIL	41.99	1207.52	11	81.8	11	-3.7684	0.6	2.6	604.768	2	58.4551		65878	Owen_091024_2ulchymoB1_HCD.raw	0	0	Substrate_HamM	Oxidation (M)	M1:Oxidation (M):1000.00	1 1 13 13 17 18 7 7 5 5 5	M(+15.99)HDAAYGDSIL	DB Search
M(+15.99)LGDSDAETIEAW	43.57	1452.61	13	84.6	13	1.868	0.8	2.9	727.313	2	91.217	63100000	100869	Owen_091024_2ulchymoB1_HCD.raw	8	8	Substrate_HamM	Oxidation (M)	M1:Oxidation (M):1000.00	0 0 6 6 3 3 12 18 14 4 4 19 5	M(+15.99)LGDSDAETIEAW	DB Search
M(+15.99)LGDSDAETIEAWL	43.16	1565.69	14	71.4	14	5.6372	0.61	2.6	783.855	2	125.798	464000	128546	Owen_091024_2ulchymoB1_HCD.raw	1	1	Substrate_HamM	Oxidation (M)	M1:Oxidation (M):1000.00	1 1 7 7 0 0 7 8 18 5 2 2 13 5	M(+15.99)LGDSDAETIEAWL	DB Search
M(+15.99)LGDSDAETIEAWLN	37.85	1679.73	15	60	15	2.9526	0.63	3.3	840.878	2	119.094		123918	Owen_091024_2ulchymoB1_HCD.raw	0	0	Substrate_HamM	Oxidation (M)	M1:Oxidation (M):1000.00	0 0 2 2 3 1 1 3 9 3 0 1 2 7 5	M(+15.99)LGDSDAETIEAWLN	DB Search
MLGDSDAETIEAW	43.57	1436.61	13	100	13	3.3033	0.87	3.3	719.316	2	99.7468	59200000	107693	Owen_091024_2ulchymoB1_HCD.raw	5	5	Substrate_HamM			3 3 4 4 4 4 5 5 6 2 2 21 5	MLGDSDAETIEAW	DB Search
MLGDSDAETIEAWL	40.78	1549.7	14	57.1	14	-8.276	0.39	2.8	775.858	2	133.154	283000	133006	Owen_091024_2ulchymoB1_HCD.raw	2	2	Substrate_HamM			5 8 0 0 0 7 1 1 4 2 2 1 6 5	MLGDSDAETIEAWL	DB Search
NDTSPPNKSSISF	43.38	1392.65	13	84.6	13	-4.274	0.79	2.4	697.335	2	52.2944	592000	59962	Owen_091024_2ulchymoB1_HCD.raw	1	1	Substrate_HamM			0 0 25 9 35 13 13 11 5 5 3 76 5	NDTSPPNKSSISF	DB Search
NGLSGGPVFFKGY	35.57	1341.67	13	15.4	13	-28.4877	0.05	-6.1	671.839	2	56.0219	267000	63462	Owen_091024_2ulchymoB1_HCD.raw	1	1	PSEFLA			0 0 1 1 1 1 1 0 0 0 1 18 5	NGLSGGPVFFKGY	DB Search
NHEIPHL	43.03	858.435	7	100	7	2.4872	0.75	2.1	430.226	2	51.9522		59593	Owen_091024_2ulchymoB1_HCD.raw	0	0	Substrate_HamM			2 2 19 13 18 2 2	NHEIPHL	DB Search
NHEIPHLT	43.09	959.482	8	100	8	-1.623	0.7	3.1	480.75	2	43.5919	4400000	51424	Owen_091024_2ulchymoB1_HCD.raw	3	3	Substrate_HamM			3 3 30 30 18 5 3 3	NHEIPHLT	DB Search
NHEIPHLTN	42.59	1073.53	9	100	9	-0.0593	0.67	2.5	537.771	2	41.269	7370000	48953	Owen_091024_2ulchymoB1_HCD.raw	3	3	Substrate_HamM			2 2 42 42 22 10 15 19 5	NHEIPHLTN	DB Search
NHEIPHLTNSF	43.36	1307.63	11	63.6	11	-0.1235	0.8	3.2	654.822	2	59.2697	69500000	66499	Owen_091024_2ulchymoB1_HCD.raw	2	2	Substrate_HamM			1 1 44 29 15 13 3 2 0 0 5	NHEIPHLTNSF	DB Search
NHEIPHLTNSFL	43.15	1420.71	12	58.3	12	-0.7838	0.68	3.4	474.579	3	73.7328	67900000	80898	Owen_091024_2ulchymoB1_HCD.raw	2	2	Substrate_HamM			0 0 25 25 13 13 4 0 1 1 5 5	NHEIPHLTNSFL	DB Search
NHEIPHLTNSFLSNANSY	38.29	2056.96	18	38.9	18	0.3392	0.62	2.8	686.663	3	77.2946	734000	84400	Owen_091024_2ulchymoB1_HCD.raw	2	2	Substrate_HamM			0 0 26 20 3 3 5 0 0 0 0 1 0 0 0 0 10 5	NHEIPHLTNSFLSNANSY	DB Search
NIEHLANQPF	43.46	1181.58	10	80	10	-1.5782	0.74	2.6	591.8	2	61.5868	144000	68774	Owen_091024_2ulchymoB1_HCD.raw	1	1	Substrate_HamM			1 1 5 5 16 10 10 7 7 5	NIEHLANQPF	DB Search
NISIHQGIKEFEL	43.57	1526.81	13	76.9	13	0.3026	0.63	2.7	764.414	2	77.8576	234000	85030	Owen_091024_2ulchymoB1_HCD.raw	3	3	Substrate_HamM			0 0 11 7 7 3 2 7 1 10 3 3 5	NISIHQGIKEFEL	DB Search
NKATEGRQIH	41.32	1152.6	10	90	10	-50.8785	0.74	2	577.308	2	15.2915	587000	18730	Owen_091024_2ulchymoB1_HCD.raw	1	1	Substrate_HamM			4 4 79 29 29 2 0 7 11 5	NKATEGRQIH	DB Search
NSFLSNANSY	42.14	1115.49	10	60	10	-0.8463	0.86	2.5	558.753	2	66.1701	1610000	73197	Owen_091024_2ulchymoB1_HCD.raw	1	1	Substrate_HamM			4 4 19 1 1 0 0 2 11 5	NSFLSNANSY	DB Search
NSFLSNANSYEGNISIHQGIKEF	34.93	2568.22	23	34.8	23	-3.1915	0.68	3.1	857.085	3	85.0076	767000	92420	Owen_091024_2ulchymoB1_HCD.raw	1	1	Substrate_HamM			0 0 18 2 2 0 0 0 0 0 0 0 0 4 0 0 0 4 2 2 2 1 1	NSFLSNANSYEGNISIHQGIKEF	DB Search
NSFLSNANSYEGNISIHQGIKEFEL	42.47	2810.35	25	36	25	0.4054	0.81	3	937.794	3	98.4165	826000	105873	Owen_091024_2ulchymoB1_HCD.raw	1	1	Substrate_HamM			0 0 29 2 2 1 0 0 2 2 3 1 1 1 0 0 2 0 0 7 1 1 5 0 0	NSFLSNANSYEGNISIHQGIKEFEL	DB Search
NSKSADSITV	35.76	1020.51	10	90	10	-12.0391	0.63	2.4	511.263	2	37.0907	804000	44511	Owen_091024_2ulchymoB1_HCD.raw	1	1	Substrate_HamM			3 3 6 6 5 5 12 1 35 5	NSKSADSITV	DB Search
NSKSADSITVD	40.91	1135.54	11	100	11	-7.6322	0.44	2	568.776	2	32.8363	5350000	40130	Owen_091024_2ulchymoB1_HCD.raw	2	2	Substrate_HamM			2 2 7 7 11 11 25 13 10 3 3	NSKSADSITVD	DB Search
NSKSADSITVDAV	43.26	1305.64	13	100	13	-4.4605	0.57	2.5	653.83	2	51.1468	1590000	58600	Owen_091024_2ulchymoB1_HCD.raw	1	1	Substrate_HamM			3 3 21 21 14 14 44 40 25 8 11 41 5	NSKSADSITVDAV	DB Search
NSKSADSITVDAVKLP	35.12	1643.87	16	56.2	16	-6.0523	0.5	13.8	822.955	2	61.8105		69096	Owen_091024_2ulchymoB1_HCD.raw	0	0	Substrate_HamM			2 0 5 5 7 4 0 0 6 0 0 16 10 4 0 0	NSKSADSITVDAVKLP	DB Search
NSKSADSITVDAVKLPH	43.57	1780.93	17	88.2	17	-1.2147	0.77	2.3	891.475	2	56.6934	35800000	64177	Owen_091024_2ulchymoB1_HCD.raw	4	4	Substrate_HamM			0 0 7 7 15 15 5 5 3 2 3 6 6 12 12 68 5	NSKSADSITVDAVKLPH	DB Search
NSKSADSITVDAVKLPHH	43.57	1917.99	18	88.9	18	-1.6035	0.74	2.3	640.339	3	52.1095	66000	59798	Owen_091024_2ulchymoB1_HCD.raw	1	1	Substrate_HamM			0 0 4 6 4 4 9 9 4 4 10 6 6 11 11 13 13 5	NSKSADSITVDAVKLPHH	DB Search
NSKSADSITVDAVKLPHHGSRN	43.57	2332.19	22	68.2	22	6.3711	0.56	2.2	584.056	4	50.5432	1790000	58001	Owen_091024_2ulchymoB1_HCD.raw	3	3	Substrate_HamM			0 0 4 5 0 0 4 5 3 0 2 2 4 17 25 8 8 18 3 2 0 0	NSKSADSITVDAVKLPHHGSRN	DB Search
NSKSADSITVDAVKLPHHGSRNN	42.34	2446.23	23	56.5	23	3.2693	0.66	3.2	816.42	3	45.6403		53357	Owen_091024_2ulchymoB1_HCD.raw	0	0	Substrate_HamM			0 0 3 3 4 4 12 11 11 0 1 5 6 33 35 0 0 12 9 0 0 0 0	NSKSADSITVDAVKLPHHGSRNN	DB Search
NSKSADSITVDAVKLPHHGSRNNF	43.57	2593.3	24	54.2	24	-0.7636	0.46	2.6	649.334	4	53.5725	186000000	61031	Owen_091024_2ulchymoB1_HCD.raw	12	12	Substrate_HamM			0 0 3 3 4 4 9 8 0 0 0 0 0 12 22 13 13 25 4 1 1 1 1 3	NSKSADSITVDAVKLPHHGSRNNF	DB Search
PDREAKIL	41.95	940.534	8	87.5	8	-1.1965	0.9	3.1	471.276	2	38.9682	25600000	46350	Owen_091024_2ulchymoB1_HCD.raw	6	6	Substrate_HamM			3 1 6 13 17 26 7 5	PDREAKIL	DB Search
PDREAKILL	40.14	1053.62	9	77.8	9	-5.0881	0.74	2.8	527.818	2	52.51	2710000	60232	Owen_091024_2ulchymoB1_HCD.raw	1	1	Substrate_HamM			1 1 2 7 9 17 30 3 3	PDREAKILL	DB Search
PPNKSSISF	40.7	975.503	9	33.3	9	-3.0641	0.48	3	488.76	2	51.427	465000	58970	Owen_091024_2ulchymoB1_HCD.raw	1	1	Substrate_HamM			1 1 1 2 1 1 1 6 5	PPNKSSISF	DB Search
QGIKEFEL	41.62	962.507	8	100	8	-4.8753	0.71	2.7	482.262	2	67.1569	420000000	74551	Owen_091024_2ulchymoB1_HCD.raw	3	3	Substrate_HamM			5 12 11 3 3 6 5 5	QGIKEFEL	DB Search
QISNVGEDATVDLILEQVRSHPGLY	43.53	2752.4	25	68	25	-14.3241	0.76	2.9	918.478	3	121.319	114000	125679	Owen_091024_2ulchymoB1_HCD.raw	1	1	PSEFLB			0 0 12 12 19 3 0 0 12 9 9 34 34 66 40 40 0 0 7 9 12 0 0 8 5	QISNVGEDATVDLILEQVRSHPGLY	DB Search
QSRDDYFRQEF	43.49	1489.66	11	100	11	4.577	0.73	2.9	745.839	2	61.724	4050000	68894	Owen_091024_2ulchymoB1_HCD.raw	1	1	PSEFLA			5 4 4 16 26 25 17 5 3 3 5	QSRDDYFRQEF	DB Search
RIRTANY	36.88	892.488	7	100	7	-2.0151	0.6	2	447.252	2	24.8238	40300000	31021	Owen_091024_2ulchymoB1_HCD.raw	1	1	Substrate_HamM			5 8 12 3 6 6 5	RIRTANY	DB Search
RIRTANYL	42.05	1005.57	8	75	8	2.2939	0.23	2.8	503.795	2	45.1389	502000	52727	Owen_091024_2ulchymoB1_HCD.raw	1	1	Substrate_HamM			5 4 4 1 1 7 7 5	RIRTANYL	DB Search
SADSITVDAVKLPHHGSRNNF	43.57	2264.13	21	71.4	21	0.0415	0.84	3.1	1133.08	2	56.7901	6280000	64332	Owen_091024_2ulchymoB1_HCD.raw	2	2	Substrate_HamM			0 0 11 18 7 5 13 28 5 3 33 33 9 9 20 8 3 1 1 1 1	SADSITVDAVKLPHHGSRNNF	DB Search
SAIIANTTSRDED	43.51	1391.65	13	69.2	13	-2.9874	0.83	1.7	696.835	2	35.6583	74200	43004	Owen_091024_2ulchymoB1_HCD.raw	1	1	Substrate_HamM			0 0 13 10 21 15 7 7 7 0 0 2 2	SAIIANTTSRDED	DB Search
SAIIANTTSRDEDQLI	43.56	1745.88	16	68.8	16	-1.2841	0.82	2.8	873.949	2	67.679	143000000	74780	Owen_091024_2ulchymoB1_HCD.raw	2	2	Substrate_HamM			0 0 13 18 39 21 15 13 6 0 3 2 2 10 0 0	SAIIANTTSRDEDQLI	DB Search
SAIIANTTSRDEDQLIGY	43.56	1965.96	18	66.7	18	1.77	0.4	2.6	983.992	2	74.8066		81827	Owen_091024_2ulchymoB1_HCD.raw	0	0	Substrate_HamM			0 0 8 8 4 2 2 3 1 1 1 1 4 19 6 2 4 4	SAIIANTTSRDEDQLIGY	DB Search
SANLVRRIRTA	31.07	1255.75	11	63.6	11	2.9159	0.44	2.5	628.883	2	38.5585		45982	Owen_091024_2ulchymoB1_HCD.raw	0	0	Substrate_HamM			0 0 9 9 3 3 5 5 5 0 0	SANLVRRIRTA	DB Search
SANLVRRIRTANY	33.9	1532.85	13	30.8	13	8.0116	0.45	2.7	511.96	3	48.6928	372000	56245	Owen_091024_2ulchymoB1_HCD.raw	1	1	Substrate_HamM			0 0 10 1 0 0 1 2 0 0 0 5 5	SANLVRRIRTANY	DB Search
SENIEHL	43.05	840.398	7	14.3	7	-8.0542	0.52	2.5	421.207	2	40.7084	125000	48352	Owen_091024_2ulchymoB1_HCD.raw	1	1	Substrate_HamM			0 0 1 1 2 1 1	SENIEHL	DB Search
SENIEHLANQPF	43.57	1397.66	12	83.3	12	29.6823	0.81	3.4	699.838	2	96.7833	6570000	104565	Owen_091024_2ulchymoB1_HCD.raw	2	2	Substrate_HamM			0 0 16 7 7 8 26 18 14 12 12 5	SENIEHLANQPF	DB Search
SFLSNANSY	38.24	1001.45	9	77.8	9	-1.2296	0.7	3.7	1002.46	1	66.5486	5500000	73698	Owen_091024_2ulchymoB1_HCD.raw	2	2	Substrate_HamM			0 0 41 28 13 13 10 7 5	SFLSNANSY	DB Search
SFLSNANSYEGNISIHQGIKEF	42.3	2454.18	22	59.1	22	-1.9514	0.78	3.8	819.071	3	85.9045	1820000	93377	Owen_091024_2ulchymoB1_HCD.raw	2	2	Substrate_HamM			0 0 7 2 2 3 2 0 7 11 0 0 2 14 14 4 4 0 0 1 1 5	SFLSNANSYEGNISIHQGIKEF	DB Search
SFLSNANSYEGNISIHQGIKEFEL	42.75	2696.31	24	37.5	24	1.5484	0.77	4.5	1349.17	2	99.6756	2070000	107212	Owen_091024_2ulchymoB1_HCD.raw	2	2	Substrate_HamM			0 0 8 2 0 0 2 4 5 1 1 0 0 2 2 5 4 0 0 0 0 1 0 0	SFLSNANSYEGNISIHQGIKEFEL	DB Search
SGASTKILVDGGTAKSF	43.57	1637.86	17	88.2	17	2.8748	0.58	2.5	819.94	2	60.5245	589000	67776	Owen_091024_2ulchymoB1_HCD.raw	1	1	Substrate_HamM			0 0 36 22 17 17 17 39 21 13 7 6 5 19 21 19 5	SGASTKILVDGGTAKSF	DB Search
SHPNIETL	43.4	909.456	8	75	8	-5.8464	0.69	3.4	455.737	2	47.9857	292000000	55584	Owen_091024_2ulchymoB1_HCD.raw	7	7	Substrate_HamM			0 0 3 3 30 14 34 5	SHPNIETL	DB Search
SHPNIETLAR	41.36	1136.59	10	80	10	3.9138	0.91	2.8	569.306	2	43.8962		51635	Owen_091024_2ulchymoB1_HCD.raw	0	0	Substrate_HamM			0 0 14 9 9 9 3 3 4 5	SHPNIETLAR	DB Search
SHPNIETLARII	42.36	1362.76	12	58.3	12	-1.9747	0.83	3	682.39	2	80.7765	1150000	87807	Owen_091024_2ulchymoB1_HCD.raw	1	1	Substrate_HamM			0 0 11 11 14 13 5 5 3 0 0 0	SHPNIETLARII	DB Search
SHPNIETLARIIKF	43.57	1637.93	14	71.4	14	-3.8474	0.75	3.1	546.984	3	89.1698	10900000	97173	Owen_091024_2ulchymoB1_HCD.raw	4	4	Substrate_HamM			0 0 3 15 26 27 12 12 5 2 1 1 15 5	SHPNIETLARIIKF	DB Search
SIHQGIKEF	43.55	1057.56	9	77.8	9	11.888	0.72	3.1	529.787	2	56.8185	5150000	64358	Owen_091024_2ulchymoB1_HCD.raw	1	1	Substrate_HamM			0 0 5 10 10 14 6 6 5	SIHQGIKEF	DB Search
SIHQGIKEFEL	43.54	1299.68	11	81.8	11	12.1403	0.72	3.3	650.851	2	77.2946	2620000	85214	Owen_091024_2ulchymoB1_HCD.raw	2	2	Substrate_HamM			0 0 6 5 5 11 3 3 5 7 5	SIHQGIKEFEL	DB Search
SITVDAVKLPHHGSRNNF	43.57	1991.03	18	50	18	0.911	0.87	2.6	996.527	2	54.9661	17000000	62207	Owen_091024_2ulchymoB1_HCD.raw	3	3	Substrate_HamM			0 0 16 2 2 6 1 33 35 12 12 17 1 0 0 1 1 1	SITVDAVKLPHHGSRNNF	DB Search
SKHATKVKEVY	40.65	1288.71	11	72.7	11	3.2848	0.7	2.3	430.58	3	22.4185		27672	Owen_091024_2ulchymoB1_HCD.raw	0	0	Substrate_HamM			0 0 6 6 2 2 1 2 2 5 5	SKHATKVKEVY	DB Search
SKSADSITVDAVKLPHHGSRNNF	43.57	2479.26	23	56.5	23	-0.6844	0.64	3.3	827.429	3	53.2668	56700000	60757	Owen_091024_2ulchymoB1_HCD.raw	19	19	Substrate_HamM			0 0 7 0 0 0 0 3 3 11 7 0 0 20 12 12 28 6 2 2 1 1 3	SKSADSITVDAVKLPHHGSRNNF	DB Search
SLILQQQNIPL	42.21	1265.73	11	63.6	11	-7.7199	0.88	3	633.876	2	93.3345	840000	100894	Owen_091024_2ulchymoB1_HCD.raw	1	1	Substrate_HamM			0 0 16 6 3 3 4 3 3 1 1	SLILQQQNIPL	DB Search
SLSENIEHL	42.48	1040.51	9	55.6	9	-0.5365	0.44	2.9	521.266	2	62.1116	169000	69316	Owen_091024_2ulchymoB1_HCD.raw	1	1	Substrate_HamM			0 0 10 3 4 6 6 1 1	SLSENIEHL	DB Search
SLSENIEHLANQPF	43.57	1597.77	14	71.4	14	2.2633	0.88	2.9	799.896	2	92.5293	2040000	100205	Owen_091024_2ulchymoB1_HCD.raw	1	1	Substrate_HamM			0 0 4 4 0 0 3 3 14 14 14 15 9 5	SLSENIEHLANQPF	DB Search
SM(+15.99)HDAAYGDSIL	43.56	1294.55	12	83.3	12	-4.5179	0.6	2.5	648.284	2	58.3189	809000	65716	Owen_091024_2ulchymoB1_HCD.raw	1	1	Substrate_HamM	Oxidation (M)	M2:Oxidation (M):1000.00	0 0 5 13 39 59 34 11 11 17 10 5	SM(+15.99)HDAAYGDSIL	DB Search
SMHDAAYGDSIL	43.57	1278.56	12	75	12	-3.1591	0.61	2.5	640.286	2	64.873	610000	72055	Owen_091024_2ulchymoB1_HCD.raw	1	1	Substrate_HamM			0 0 1 23 51 62 39 17 17 20 11 5	SMHDAAYGDSIL	DB Search
SNANSYEGNISIH	43.57	1404.63	13	61.5	13	-4.3379	0.58	2.8	469.218	3	49.7269	108000000	57009	Owen_091024_2ulchymoB1_HCD.raw	2	2	Substrate_HamM			0 0 8 8 7 1 3 0 0 24 24 25 5	SNANSYEGNISIH	DB Search
SNANSYEGNISIHQ	42.18	1532.69	14	57.1	14	-0.9711	0.62	1.8	767.351	2	49.9212	158000	57396	Owen_091024_2ulchymoB1_HCD.raw	1	1	Substrate_HamM			0 0 22 1 2 3 1 0 1 5 7 7 5 5	SNANSYEGNISIHQ	DB Search
SNANSYEGNISIHQGIKEF	43.56	2107	19	52.6	19	-0.0489	0.65	3.5	1054.51	2	66.4597	50600000	73638	Owen_091024_2ulchymoB1_HCD.raw	3	3	Substrate_HamM			0 0 17 15 5 9 12 4 0 0 4 4 11 11 0 0 0 0 1	SNANSYEGNISIHQGIKEF	DB Search
SNANSYEGNISIHQGIKEFEL	43.56	2349.12	21	61.9	21	0.333	0.75	2.9	1175.57	2	83.4698	84600000	90806	Owen_091024_2ulchymoB1_HCD.raw	40	40	Substrate_HamM			0 0 42 36 9 24 29 17 17 22 10 10 11 11 1 1 0 0 2 0 0	SNANSYEGNISIHQGIKEFEL	DB Search
SPDREAKI	41.72	914.482	8	100	8	-4.2928	0.7	2.2	458.249	2	24.4526	231000	30221	Owen_091024_2ulchymoB1_HCD.raw	1	1	Substrate_HamM			5 5 6 10 20 27 25 5	SPDREAKI	DB Search
SPDREAKIL	43.31	1027.57	9	100	9	-1.4523	0.9	2.5	514.792	2	38.9858	429000000	46579	Owen_091024_2ulchymoB1_HCD.raw	5	5	Substrate_HamM			2 2 5 6 10 17 33 6 5	SPDREAKIL	DB Search
SPDREAKILL	42.83	1140.65	10	80	10	-4.5762	0.77	2.8	571.334	2	52.5471	109000000	60218	Owen_091024_2ulchymoB1_HCD.raw	2	2	Substrate_HamM			1 1 3 4 6 11 30 23 4 4	SPDREAKILL	DB Search
SPDREAKILLN	40.61	1254.69	11	63.6	11	-2.2483	0.67	2.6	628.355	2	50.9883	2040000	58375	Owen_091024_2ulchymoB1_HCD.raw	1	1	Substrate_HamM			0 0 5 5 0 0 40 42 17 21 5	SPDREAKILLN	DB Search
SPDREAKILLNHEIPHLT	43.43	2082.12	18	38.9	18	8.9582	0.8	2.8	521.539	4	73.4623	974000	80389	Owen_091024_2ulchymoB1_HCD.raw	4	4	Substrate_HamM			0 0 0 0 11 21 21 6 6 0 1 1 0 0 8 6 0 0	SPDREAKILLNHEIPHLT	DB Search
SPDREAKILLNHEIPHLTN	43.57	2196.16	19	78.9	19	10.0976	0.78	3.3	733.065	3	72.7457	5960000	79618	Owen_091024_2ulchymoB1_HCD.raw	3	3	Substrate_HamM			0 0 3 3 13 15 27 25 16 16 21 7 7 9 17 3 3 0 0	SPDREAKILLNHEIPHLTN	DB Search
SPDREAKILLNHEIPHLTNSF	43.57	2430.27	21	76.2	21	9.1964	0.68	2.8	608.575	4	84.2945	6680000	91496	Owen_091024_2ulchymoB1_HCD.raw	4	4	Substrate_HamM			0 0 3 3 14 25 32 20 16 12 12 2 2 4 0 0 0 4 4 21 5	SPDREAKILLNHEIPHLTNSF	DB Search
SPRNAEYEIDDAVQSVF	43.45	1938.9	17	70.6	17	-1.6077	0.75	2.4	970.458	2	99.9467	161000	107362	Owen_091024_2ulchymoB1_HCD.raw	1	1	PSEFLB			0 0 1 1 2 2 17 17 8 8 21 35 23 10 0 4 5	SPRNAEYEIDDAVQSVF	DB Search
SPSLEGVDTLDALIVTH	43.23	1765.91	17	76.5	17	-6.5383	0.72	2.8	883.965	2	108.975		115479	Owen_091024_2ulchymoB1_HCD.raw	0	0	Substrate_HamM			0 0 20 8 8 5 5 7 1 1 2 2 2 8 8 20 5	SPSLEGVDTLDALIVTH	DB Search
SPSLEGVDTLDALIVTHIDNDHIGGAIKLL	43.57	3125.66	30	70	30	-15.3625	0.59	3.5	782.425	4	131.441	133000	131766	Owen_091024_2ulchymoB1_HCD.raw	3	3	Substrate_HamM			0 0 28 10 10 15 7 7 13 13 4 4 0 2 2 6 12 3 3 0 0 0 0 8 4 4 12 12 0 0	SPSLEGVDTLDALIVTHIDNDHIGGAIKLL	DB Search
SSLSENIEHL	43.56	1127.55	10	60	10	0.6879	0.57	3.2	564.782	2	64.7764	78100000	72075	Owen_091024_2ulchymoB1_HCD.raw	2	2	Substrate_HamM			1 1 11 17 14 12 12 28 1 1	SSLSENIEHL	DB Search
SSLSENIEHLANQPF	43.57	1684.81	15	86.7	15	4.7117	0.87	2.7	843.412	2	96.2616	2090000000	104465	Owen_091024_2ulchymoB1_HCD.raw	59	59	Substrate_HamM			0 0 4 3 2 2 5 3 3 19 15 15 15 11 5	SSLSENIEHLANQPF	DB Search
SSLSENIEHLANQPFTNDTSPPNKSSISF	39.63	3160.49	29	34.5	29	14.305	0.56	-2.6	1054.5	3	105.366	15500	111993	Owen_091024_2ulchymoB1_HCD.raw	1	1	Substrate_HamM			0 0 0 0 1 0 0 0 0 6 6 7 2 0 0 0 0 4 3 3 0 0 0 0 2 1 1 9 5	SSLSENIEHLANQPFTNDTSPPNKSSISF	DB Search
STNGDKFSHPNIETL	42.56	1658.79	15	60	15	11.5328	0.73	4.4	830.406	2	68.6021		75140	Owen_091024_2ulchymoB1_HCD.raw	0	0	Substrate_HamM			0 0 2 2 4 1 1 16 21 0 0 5 5 9 5	STNGDKFSHPNIETL	DB Search
SVGASIFF	43.29	826.423	8	75	8	-13.0674	0.71	2.9	827.432	1	97.8868	1700000	105764	Owen_091024_2ulchymoB1_HCD.raw	1	1	PSEFLA			0 0 50 26 26 54 4 4	SVGASIFF	DB Search
SYEGNISIHQGIKEF	43.49	1720.84	15	86.7	15	-1.1499	0.78	3.3	861.431	2	63.8352	1500000	70905	Owen_091024_2ulchymoB1_HCD.raw	2	2	Substrate_HamM			0 0 4 6 6 6 4 4 7 7 3 3 4 4 4	SYEGNISIHQGIKEF	DB Search
SYEGNISIHQGIKEFEL	43.56	1962.97	17	76.5	17	-1.2366	0.79	3.3	982.495	2	82.6724	2140000	89903	Owen_091024_2ulchymoB1_HCD.raw	5	5	Substrate_HamM			0 0 9 3 3 11 8 8 6 4 6 8 3 3 4 0 0	SYEGNISIHQGIKEFEL	DB Search
THIDNDHIGGAIKL	37.76	1502.78	14	50	14	-1.1	0.19	2.9	501.937	3	56.0335	171000	63479	Owen_091024_2ulchymoB1_HCD.raw	1	1	Substrate_HamM			0 0 5 4 1 1 5 1 0 0 3 3 2 2	THIDNDHIGGAIKL	DB Search
THIDNDHIGGAIKLL	43.47	1615.87	15	86.7	15	-1.0556	0.82	4.5	808.945	2	69.3464	1050000	75671	Owen_091024_2ulchymoB1_HCD.raw	1	1	Substrate_HamM			0 0 27 9 5 5 15 18 4 4 6 11 2 2 2	THIDNDHIGGAIKLL	DB Search
TIKSKIEIGIY	43.15	1263.74	11	81.8	11	-1.9537	0.57	2.8	632.881	2	62.6427	1580000	69612	Owen_091024_2ulchymoB1_HCD.raw	1	1	PSEFLA			1 1 6 6 6 6 7 2 5 8 5	TIKSKIEIGIY	DB Search
TKILVDGGTAKSF	43.57	1335.74	13	84.6	13	-2.6607	0.62	2.7	668.879	2	51.8653	60800	59482	Owen_091024_2ulchymoB1_HCD.raw	1	1	Substrate_HamM			0 0 19 9 5 5 5 4 2 2 9 6 5	TKILVDGGTAKSF	DB Search
TKVKEVY	39.4	865.491	7	42.9	7	0.3211	0.4	2	433.754	2	26.0464	13000000	32127	Owen_091024_2ulchymoB1_HCD.raw	1	1	Substrate_HamM			1 1 8 1 1 4 5	TKVKEVY	DB Search
TKVKEVYF	38.6	1012.56	8	50	8	0.5002	0.54	2.3	507.288	2	50.4288	5600000	57835	Owen_091024_2ulchymoB1_HCD.raw	1	1	Substrate_HamM			1 1 7 0 0 4 14 5	TKVKEVYF	DB Search
TNDTSPPNKSSISF	43.57	1493.7	14	71.4	14	-2.2725	0.48	2.4	747.859	2	53.9355	1900000000	61550	Owen_091024_2ulchymoB1_HCD.raw	2	2	Substrate_HamM			0 0 35 13 2 22 11 8 0 0 5 8 69 5	TNDTSPPNKSSISF	DB Search
TNDTSPPNKSSISFL	43.57	1606.78	15	73.3	15	-2.7402	0.75	2.7	804.401	2	68.9031	104000000	75802	Owen_091024_2ulchymoB1_HCD.raw	6	6	Substrate_HamM			0 0 69 22 10 32 18 14 1 1 16 10 11 10 5	TNDTSPPNKSSISFL	DB Search
TNDTSPPNKSSISFLL	43.35	1719.87	16	68.8	16	-3.5474	0.73	2.8	860.944	2	87.4523	1920000	95745	Owen_091024_2ulchymoB1_HCD.raw	2	2	Substrate_HamM			0 0 20 6 6 3 3 1 2 2 12 1 1 4 2 2	TNDTSPPNKSSISFLL	DB Search
TSKHATKVKEVY	43.57	1389.76	12	83.3	12	5.5462	0.49	1.7	695.889	2	22.7637	11500000	27931	Owen_091024_2ulchymoB1_HCD.raw	2	2	Substrate_HamM			0 0 2 3 7 6 5 5 5 5 7 5	TSKHATKVKEVY	DB Search
TSKHATKVKEVYF	43.57	1536.83	13	84.6	13	3.6475	0.65	2.2	769.424	2	39.166		46636	Owen_091024_2ulchymoB1_HCD.raw	0	0	Substrate_HamM			0 0 4 5 7 3 2 2 2 2 3 7 5	TSKHATKVKEVYF	DB Search
TSPPNKSSISF	40.79	1163.58	11	54.5	11	-3.0071	0.76	2.6	582.8	2	51.3871	3960000	59171	Owen_091024_2ulchymoB1_HCD.raw	1	1	Substrate_HamM			0 0 29 2 0 0 0 3 2 83 5	TSPPNKSSISF	DB Search
TSPPNKSSISFL	37.35	1276.67	12	25	12	-5.5231	0.51	2.7	639.342	2	66.4034	96400	73561	Owen_091024_2ulchymoB1_HCD.raw	1	1	Substrate_HamM			0 0 2 1 1 1 0 0 0 1 4 4	TSPPNKSSISFL	DB Search
TVDAVKLPHHGSRNNF	43.57	1790.92	16	87.5	16	17.2062	0.57	2.5	597.981	3	55.4233	9370000	62687	Owen_091024_2ulchymoB1_HCD.raw	9	9	Substrate_HamM			0 0 8 3 2 5 16 10 10 33 2 2 3 2 2 5	TVDAVKLPHHGSRNNF	DB Search
VDAVKLPHHGSRNNF	43.56	1689.87	15	60	15	18.6828	0.58	2.9	564.299	3	55.5662	513000	63024	Owen_091024_2ulchymoB1_HCD.raw	2	2	Substrate_HamM			0 0 10 4 2 5 6 6 28 4 1 1 1 1 5	VDAVKLPHHGSRNNF	DB Search
VDGGTAKSF	43.54	880.429	9	100	9	20.6893	0.78	2.6	881.439	1	56.9833	3900000	64560	Owen_091024_2ulchymoB1_HCD.raw	2	2	Substrate_HamM			5 7 3 3 6 16 16 16 5	VDGGTAKSF	DB Search
VDGGTAKSFADW	43.51	1252.57	12	83.3	12	1.1078	0.62	2.7	627.295	2	72.237	165000	78921	Owen_091024_2ulchymoB1_HCD.raw	1	1	Substrate_HamM			5 5 5 2 3 4 0 0 2 2 15 5	VDGGTAKSFADW	DB Search
VDGGTAKSFADWSPSLEGVDTLDALIVT	30.63	2863.41	28	21.4	28	-34.3173	0.18	-0.4	955.478	3	131.087		131591	Owen_091024_2ulchymoB1_HCD.raw	0	0	Substrate_HamM			0 0 0 0 1 0 0 2 2 0 0 0 0 2 0 0 1 1 1 4 2 2 1 0 0 0 0 0	VDGGTAKSFADWSPSLEGVDTLDALIVT	DB Search
VFYDKETDFAIL	40.14	1459.72	12	66.7	12	-1.0739	0.67	2.9	730.871	2	97.5178	406000	105151	Owen_091024_2ulchymoB1_HCD.raw	1	1	PSEFLA			0 0 1 1 3 3 3 5 2 2 5 5	VFYDKETDFAIL	DB Search
VKLPHHGSRNNF	41.36	1404.74	12	33.3	12	9.2846	0.32	2.1	469.254	3	34.7034		41950	Owen_091024_2ulchymoB1_HCD.raw	0	0	Substrate_HamM			0 0 1 3 3 11 1 1 1 1 1 5	VKLPHHGSRNNF	DB Search
WSPRNAEYEIDD	34.39	1493.64	12	41.7	12	20.4272	0.03	-3.6	747.826	2	77.5607	56500	84598	Owen_091024_2ulchymoB1_HCD.raw	1	1	PSEFLB			5 6 6 5 48 0 0 0 0 0 0 1	WSPRNAEYEIDD	DB Search
YDKETDFAIL	40.12	1213.59	10	80	10	-5.0293	0.53	3.4	607.803	2	81.9686	700000	89101	Owen_091024_2ulchymoB1_HCD.raw	1	1	PSEFLA			1 1 6 9 15 15 27 28 25 5	YDKETDFAIL	DB Search
YLISTNGDKF	42.84	1156.58	10	100	10	-0.0409	0.31	2.9	579.297	2	63.8629	2680000	70972	Owen_091024_2ulchymoB1_HCD.raw	1	1	Substrate_HamM			2 2 8 2 2 8 4 4 2 2	YLISTNGDKF	DB Search

## Sheet: Table S4
Table S4. Mass spetrometry results for HamM fragment 2
Peptide	-10LgP	Mass	Tag Length	CAA (%)	Length	Delta RT	MS2 Correlation	ppm	m/z	z	RT	Area	Scan	Source File	#Feature	#Feature 2ulGluC_A2	Accession	PTM	AScore	Positional Confidence	tag(>=0.0%)	Found By
AIIANTTSRDE	39.58	1189.59	11	81.8	11	22.3792	0.68	1.3	595.805	2	33.1792	20400000	39791	Owen_091024_1ul_GluC_A2_HCD.raw	2	2	Substrate_HamM			0 0 47 53 25 15 11 7 6 5 5	AIIANTTSRDE	DB Search
AKILLNHE	39.06	936.539	8	75	8	25.6775	0.49	1.4	469.278	2	39.0775	59900000	46514	Owen_091024_1ul_GluC_A2_HCD.raw	5	5	Substrate_HamM			0 0 8 7 7 13 2 2	AKILLNHE	DB Search
AKILLNHEIPHLTNSFLSNANSYE	38.75	2724.39	24	41.7	24	-12.5856	0.69	2.4	909.138	3	86.7144	3550000	101909	Owen_091024_1ul_GluC_A2_HCD.raw	2	2	Substrate_HamM			0 0 11 9 7 1 1 9 17 0 0 3 2 0 0 0 0 0 0 0 0 9 10 5	AKILLNHEIPHLTNSFLSNANSYE	DB Search
ALIVTHIDNDHIGGAIKLLTSKHATKVKE	39.61	3121.76	29	69	29	-5.3214	0.79	1.9	625.361	5	74.8786	330000000	87364	Owen_091024_1ul_GluC_A2_HCD.raw	34	34	Substrate_HamM			0 0 18 10 4 4 4 4 0 0 0 0 0 0 2 1 5 13 18 13 7 7 26 24 10 10 12 7 5	ALIVTHIDNDHIGGAIKLLTSKHATKVKE	DB Search
ARIIKFSPDRE	39.58	1330.74	11	81.8	11	23.2631	0.69	1.1	666.376	2	45.2631	2120000	53370	Owen_091024_1ul_GluC_A2_HCD.raw	3	3	Substrate_HamM			0 0 18 18 24 16 6 3 3 4 4	ARIIKFSPDRE	DB Search
ASTKILVDGGTAKSFADWSPSLE	39.61	2379.2	23	52.2	23	-15.8437	0.72	3	1190.61	2	90.8563	33600000	107203	Owen_091024_1ul_GluC_A2_HCD.raw	6	6	Substrate_HamM			0 0 0 0 16 33 23 8 1 1 5 5 0 0 0 0 1 2 16 14 14 9 5	ASTKILVDGGTAKSFADWSPSLE	DB Search
AWLNSKSAD	36.72	990.477	9	77.8	9	6.6774	0.51	1.2	496.246	2	42.7774	5630000	50464	Owen_091024_1ul_GluC_A2_HCD.raw	1	1	Substrate_HamM			0 0 13 14 18 4 3 3 5	AWLNSKSAD	DB Search
AWLNSKSADSI	38.99	1190.59	11	63.6	11	-8.0987	0.63	1.3	596.305	2	63.4013	1370000	73175	Owen_091024_1ul_GluC_A2_HCD.raw	1	1	Substrate_HamM			0 0 19 18 14 3 0 1 2 17 5	AWLNSKSADSI	DB Search
AWLNSKSADSITVD	38.52	1505.74	14	85.7	14	-6.5153	0.8	1.8	753.877	2	71.1847	34700000	82878	Owen_091024_1ul_GluC_A2_HCD.raw	7	7	Substrate_HamM			0 0 14 10 10 10 10 7 7 14 5 5 2 2	AWLNSKSADSITVD	DB Search
DC(+57.02)DIGDRSDDLE	39.29	1408.54	12	75	12	13.5999	0.85	1.1	705.279	2	43.9999	5880000	51848	Owen_091024_1ul_GluC_A2_HCD.raw	3	3	Substrate_HamM	Carbamidomethylation		0 0 29 18 5 5 0 3 3 18 8 5	DC(+57.02)DIGDRSDDLE	DB Search
DSILISGASTKILVDGGTAKSFADWSPSLE	38.93	3064.56	30	53.3	30	-30.6986	0.7	1	1533.29	2	115.101	2970000	133571	Owen_091024_1ul_GluC_A2_HCD.raw	2	2	Substrate_HamM			0 0 7 66 17 2 0 0 7 0 0 0 0 7 21 4 4 5 0 0 0 0 0 0 10 27 5 5 2 2	DSILISGASTKILVDGGTAKSFADWSPSLE	DB Search
DTLDALIVTHIDNDHIGGAIKLLTSKHATKVKE	35.12	3565.95	33	48.5	33	N/A	NaN	2.3	595.333	6	100.921	122000	118655	Owen_091024_1ul_GluC_A2_HCD.raw	1	1	Substrate_HamM			0 0 4 4 0 0 0 0 0 8 0 0 0 0 0 0 0 0 0 0 6 6 6 4 4 6 32 13 10 8 8 7 5	DTLDALIVTHIDNDHIGGAIKLLTSKHATKVKE	DB Search
FADWSPSLE	36.97	1050.47	9	100	9	-18.3408	0.29	1.3	526.241	2	86.3592	3870000	101943	Owen_091024_1ul_GluC_A2_HCD.raw	1	1	Substrate_HamM			5 18 18 2 5 4 4 70 5	FADWSPSLE	DB Search
FNGINQILDVE	26.89	1260.63	11	100	11	-29.1083	0.22	0.7	631.325	2	100.792	110000	118243	Owen_091024_1ul_GluC_A2_HCD.raw	1	1	Substrate_HamM			5 12 12 13 6 6 7 4 5 29 5	FNGINQILDVE	DB Search
GASTKILVDGGTAKSFADWSPSLE	39.3	2436.22	24	75	24	-17.9295	0.66	2.5	813.082	3	89.9705	7130000	106277	Owen_091024_1ul_GluC_A2_HCD.raw	5	5	Substrate_HamM			0 0 0 5 16 55 45 38 29 7 7 6 6 3 3 1 1 1 8 12 9 9 27 5	GASTKILVDGGTAKSFADWSPSLE	DB Search
GDKFSHPNIE	33.13	1142.54	10	60	10	24.5678	0.66	1.5	572.276	2	39.8678	248000	47709	Owen_091024_1ul_GluC_A2_HCD.raw	1	1	Substrate_HamM			0 0 3 3 2 2 1 1 3 3	GDKFSHPNIE	DB Search
GGAIKLLTSKHATKVKE	39.61	1780.06	17	70.6	17	73.4658	0.68	1.7	594.361	3	74.6658		87119	Owen_091024_1ul_GluC_A2_HCD.raw	0	0	Substrate_HamM			0 0 0 5 2 2 4 1 1 2 5 5 3 3 4 4 4	GGAIKLLTSKHATKVKE	DB Search
GGTAKSFADWSPSLE	39.61	1551.72	15	80	15	-12.8689	0.79	1.3	776.869	2	80.6311	370000000	94933	Owen_091024_1ul_GluC_A2_HCD.raw	20	20	Substrate_HamM			0 0 0 15 17 21 13 13 21 18 19 18 18 38 5	GGTAKSFADWSPSLE	DB Search
GNISIHQGIK	36.17	1065.59	10	70	10	25.2353	0.53	1	533.804	2	38.9353	162000	46393	Owen_091024_1ul_GluC_A2_HCD.raw	1	1	Substrate_HamM			0 0 3 3 2 9 4 2 0 5	GNISIHQGIK	DB Search
GNISIHQGIKE	39.6	1194.64	11	81.8	11	20.506	0.58	1.5	598.326	2	39.606	90600000	47331	Owen_091024_1ul_GluC_A2_HCD.raw	4	4	Substrate_HamM			0 0 10 9 9 14 14 8 7 8 5	GNISIHQGIKE	DB Search
GTSLSLILQQQNIPLNKATE	30.44	2167.18	20	55	20	-24.601	0.86	1.4	723.403	3	92.499	2200000	109027	Owen_091024_1ul_GluC_A2_HCD.raw	2	2	Substrate_HamM			0 0 0 0 2 2 1 1 0 0 0 2 4 5 5 7 3 3 5 5	GTSLSLILQQQNIPLNKATE	DB Search
GVDTLDALIVTHID	38.41	1480.78	14	64.3	14	-34.8188	0.77	3.2	741.398	2	106.781	94600	124902	Owen_091024_1ul_GluC_A2_HCD.raw	1	1	Substrate_HamM			0 0 7 7 0 5 5 5 7 12 14 3 0 0	GVDTLDALIVTHID	DB Search
GVDTLDALIVTHIDNDHIGGAIKLLTSKHATKVKE	39.54	3722.04	35	60	35	N/A	NaN	2.1	745.416	5	101.112	30200000	118900	Owen_091024_1ul_GluC_A2_HCD.raw	41	41	Substrate_HamM			0 0 28 28 11 11 12 0 0 0 0 5 3 0 0 0 0 0 0 0 0 6 30 45 53 28 5 5 29 29 17 17 28 3 3	GVDTLDALIVTHIDNDHIGGAIKLLTSKHATKVKE	DB Search
HIDNDHIGGAIKLLTSKHATKVKE	39.57	2624.44	24	70.8	24	19.4534	0.65	0.9	525.896	5	61.6534	2920000	71041	Owen_091024_1ul_GluC_A2_HCD.raw	2	2	Substrate_HamM			0 0 18 39 39 33 5 1 1 3 2 0 0 1 3 2 2 9 9 6 5 5 8 5	HIDNDHIGGAIKLLTSKHATKVKE	DB Search
HLANQPF	30.64	825.413	7	100	7	5.6373	0.41	0.9	413.714	2	41.3373	88400	49204	Owen_091024_1ul_GluC_A2_HCD.raw	1	1	Substrate_HamM			2 2 10 10 4 5 5	HLANQPF	DB Search
HLANQPFTND	39.49	1155.53	10	100	10	14.2752	0.84	1.9	1156.54	1	43.6752	50300000	51514	Owen_091024_1ul_GluC_A2_HCD.raw	5	5	Substrate_HamM			4 4 18 18 26 5 5 11 11 5	HLANQPFTND	DB Search
HLANQPFTNDTSPPNKS	32.99	1866.89	17	47.1	17	20.4836	0.82	12.4	934.462	2	41.1836	33100	49057	Owen_091024_1ul_GluC_A2_HCD.raw	1	1	Substrate_HamM			0 0 12 12 13 0 0 3 0 2 2 3 24 1 0 0 0	HLANQPFTNDTSPPNKS	DB Search
HLANQPFTNDTSPPNKSSISFLLKTE	39.61	2885.46	26	73.1	26	-15.8883	0.7	1.1	962.827	3	80.2117	30500000	94837	Owen_091024_1ul_GluC_A2_HCD.raw	6	6	Substrate_HamM			0 0 28 15 15 11 11 18 8 8 3 3 1 1 1 2 8 4 4 2 0 0 13 17 4 4	HLANQPFTNDTSPPNKSSISFLLKTE	DB Search
HLTNSFLSNANSYE	39.13	1595.72	14	92.9	14	-5.0905	0.59	1	798.869	2	68.3095		79168	Owen_091024_1ul_GluC_A2_HCD.raw	0	0	Substrate_HamM			5 7 11 11 12 27 22 7 7 7 1 8 17 5	HLTNSFLSNANSYE	DB Search
IANTTSRDE	30.89	1005.47	9	22.2	9	68.0011	0.53	0.2	1006.48	1	50.1011	285000	58861	Owen_091024_1ul_GluC_A2_HCD.raw	1	1	Substrate_HamM			0 0 1 1 0 0 0 2 4	IANTTSRDE	DB Search
IDNDHIGGAIKLLTSKHATKVKE	39.28	2487.38	23	82.6	23	12.2083	0.71	1.9	622.854	4	63.1083	909000	72778	Owen_091024_1ul_GluC_A2_HCD.raw	2	2	Substrate_HamM			0 0 5 5 10 39 0 0 28 44 6 12 20 13 7 7 29 29 13 13 21 25 5	IDNDHIGGAIKLLTSKHATKVKE	DB Search
IGDRSDDLE	36.8	1018.46	9	66.7	9	22.8648	0.45	0.8	510.236	2	31.6648	37000000	38284	Owen_091024_1ul_GluC_A2_HCD.raw	1	1	Substrate_HamM			5 1 1 1 2 2 18 6 5	IGDRSDDLE	DB Search
IHQGIKE	37.98	823.455	7	71.4	7	54.51	0.58	1.5	412.735	2	39.41	252000	47018	Owen_091024_1ul_GluC_A2_HCD.raw	2	2	Substrate_HamM			2 1 9 9 1 15 5	IHQGIKE	DB Search
IIANTTSRDE	38.61	1118.56	10	80	10	31.7703	0.89	0.9	560.286	2	25.4703	780000	31783	Owen_091024_1ul_GluC_A2_HCD.raw	1	1	Substrate_HamM			5 11 27 19 16 13 5 2 0 0	IIANTTSRDE	DB Search
IIKFSPDRE	36.6	1103.6	9	77.8	9	17.948	0.9	2.1	552.807	2	47.148	8170000	55404	Owen_091024_1ul_GluC_A2_HCD.raw	1	1	Substrate_HamM			5 6 50 42 22 2 2 1 1	IIKFSPDRE	DB Search
IKFSPDRE	36.59	990.513	8	75	8	35.848	0.81	2	496.265	2	47.148	717000	55449	Owen_091024_1ul_GluC_A2_HCD.raw	1	1	Substrate_HamM			5 7 35 2 2 2 1 1	IKFSPDRE	DB Search
IKLLTSKHATKVKE	39.61	1594.98	14	71.4	14	51.2793	0.72	1.2	798.497	2	37.9793		45109	Owen_091024_1ul_GluC_A2_HCD.raw	0	0	Substrate_HamM			0 0 20 7 5 3 3 5 5 4 3 3 1 1	IKLLTSKHATKVKE	DB Search
ILVDGGTAKSFADWSPSLE	37.56	1991.98	19	63.2	19	-18.9016	0.82	1.8	997.001	2	100.798	822000	118257	Owen_091024_1ul_GluC_A2_HCD.raw	1	1	Substrate_HamM			0 0 5 2 1 0 0 0 0 3 8 4 4 3 12 6 6 9 5	ILVDGGTAKSFADWSPSLE	DB Search
IPHLTNSFL	33	1040.57	9	88.9	9	-26.1495	0.82	1.2	521.291	2	79.5505	660000	93189	Owen_091024_1ul_GluC_A2_HCD.raw	1	1	Substrate_HamM			5 0 9 12 11 11 16 41 5	IPHLTNSFL	DB Search
IPHLTNSFLS	34.52	1127.6	10	30	10	-19.6722	0.61	1.2	564.807	2	75.4278	708000	87998	Owen_091024_1ul_GluC_A2_HCD.raw	1	1	Substrate_HamM			0 0 1 2 1 1 2 3 0 0	IPHLTNSFLS	DB Search
IPHLTNSFLSNA	35.74	1312.68	12	66.7	12	-17.0167	0.75	1.5	657.347	2	77.6833	12400000	90655	Owen_091024_1ul_GluC_A2_HCD.raw	1	1	Substrate_HamM			0 0 2 6 3 3 5 13 3 3 0 0	IPHLTNSFLSNA	DB Search
IPHLTNSFLSNANSYE	39.6	1805.86	16	62.5	16	-14.3746	0.73	1.4	602.961	3	82.2254	241000000	96101	Owen_091024_1ul_GluC_A2_HCD.raw	5	5	Substrate_HamM			0 0 2 5 2 2 4 11 6 4 1 1 1 1 7 5	IPHLTNSFLSNANSYE	DB Search
ISIHQGIKE	37.33	1023.57	9	11.1	9	22.91	0.46	1.1	512.793	2	39.41	847000	47014	Owen_091024_1ul_GluC_A2_HCD.raw	1	1	Substrate_HamM			1 0 0 1 1 1 1 0 2	ISIHQGIKE	DB Search
IVTHIDNDHIGGAIKLLTSKHATKVKE	39.61	2937.64	27	70.4	27	13.0178	0.56	-0.1	735.417	4	74.6178	11400000	87064	Owen_091024_1ul_GluC_A2_HCD.raw	6	6	Substrate_HamM			0 0 3 3 23 23 0 0 18 2 1 0 0 1 11 24 22 16 8 8 14 14 12 12 21 8 5	IVTHIDNDHIGGAIKLLTSKHATKVKE	DB Search
IVTQDDSASRPM(+15.99)LLSIIDELSTE	30.79	2548.26	23	69.6	23	-9.2637	0.46	-10.8	850.417	3	146.436	4360	168446	Owen_091024_1ul_GluC_A2_HCD.raw	1	1	PSEFLB	Oxidation (M)	M12:Oxidation (M):1000.00	0 0 8 8 10 10 4 4 16 16 4 0 10 10 18 20 0 0 0 0 27 14 5	IVTQDDSASRPM(+15.99)LLSIIDELSTE	DB Search
KFSHPNIE	35.54	970.487	8	75	8	30.7256	0.28	1.5	486.252	2	39.1256	995000	46522	Owen_091024_1ul_GluC_A2_HCD.raw	1	1	Substrate_HamM			5 1 0 3 5 5 28 5	KFSHPNIE	DB Search
KFSPDRE	38.35	877.429	7	100	7	37.9176	0.53	1	439.722	2	23.0176	14400000	29042	Owen_091024_1ul_GluC_A2_HCD.raw	1	1	Substrate_HamM			5 70 38 8 8 2 2	KFSPDRE	DB Search
KHATKVKE	39.16	939.55	8	100	8	33.3936	0.14	1.5	470.783	2	9.9936	73700	12480	Owen_091024_1ul_GluC_A2_HCD.raw	1	1	Substrate_HamM			5 8 6 6 3 6 5 5	KHATKVKE	DB Search
KIQQKWLE	32.43	1071.61	8	87.5	8	15.5536	0.25	1.1	536.812	2	47.9536	118000	56520	Owen_091024_1ul_GluC_A2_HCD.raw	1	1	Substrate_HamM			5 3 3 1 2 2 4 4	KIQQKWLE	DB Search
KISM(+15.99)HDAAYGD	32.21	1222.53	11	90.9	11	35.8459	0.51	1.3	612.272	2	25.1459	239000	31337	Owen_091024_1ul_GluC_A2_HCD.raw	1	1	Substrate_HamM	Oxidation (M)	M4:Oxidation (M):1000.00	5 2 2 4 2 0 3 3 6 12 5	KISM(+15.99)HDAAYGD	DB Search
KISMHDAAYGD	33.02	1206.53	11	100	11	26.3113	0.61	0.9	604.275	2	39.3113	206000	46875	Owen_091024_1ul_GluC_A2_HCD.raw	1	1	Substrate_HamM			5 6 3 3 4 5 7 8 7 19 5	KISMHDAAYGD	DB Search
KSFADWSPSLE	39.34	1265.59	11	100	11	-10.7212	0.63	1.5	633.805	2	80.7788	797000	94599	Owen_091024_1ul_GluC_A2_HCD.raw	1	1	Substrate_HamM			5 10 6 6 13 31 31 10 10 55 5	KSFADWSPSLE	DB Search
KSRLHFPITSK	33.55	1312.76	11	81.8	11	23.7214	0.48	1.9	438.595	3	46.2214		54454	Owen_091024_1ul_GluC_A2_HCD.raw	0	0	PSEFLA			5 7 0 0 2 3 8 11 17 16 5	KSRLHFPITSK	DB Search
KTLLNRAIQYL	36.05	1331.79	11	90.9	11	-13.9692	0.52	3.4	666.906	2	76.6308		89599	Owen_091024_1ul_GluC_A2_HCD.raw	0	0	PSEFLB			5 24 19 11 0 5 5 6 10 8 5	KTLLNRAIQYL	DB Search
KVELWLGISAM(+15.99)E	34.02	1390.72	12	75	12	-37.8008	0.37	3.1	696.368	2	80.9992	61500	94997	Owen_091024_1ul_GluC_A2_HCD.raw	1	1	PSEFLA	Oxidation (M)	M11:Oxidation (M):1000.00	5 9 3 3 1 0 3 3 1 4 5 5	KVELWLGISAM(+15.99)E	DB Search
LARIIKFSPDRE	39.6	1443.82	12	50	12	9.8655	0.71	0.9	722.918	2	51.3655	1890000	60449	Owen_091024_1ul_GluC_A2_HCD.raw	2	2	Substrate_HamM			0 0 8 12 16 14 9 6 1 1 1 1	LARIIKFSPDRE	DB Search
LIGPSRKSLL	35.77	1082.68	10	90	10	-0.3882	0.9	1.4	542.349	2	51.5118		60677	Owen_091024_1ul_GluC_A2_HCD.raw	0	0	Substrate_HamM			5 11 14 5 2 2 1 3 4 4	LIGPSRKSLL	DB Search
LIGPSRKSLLKIQQKWLE	32.62	2136.28	18	16.7	18	0.7563	0.46	1.7	535.078	4	72.7563		84636	Owen_091024_1ul_GluC_A2_HCD.raw	0	0	Substrate_HamM			0 0 1 0 0 0 1 3 0 0 1 1 0 0 1 1 4 4	LIGPSRKSLLKIQQKWLE	DB Search
LILQQQNIPLNKATE	30.06	1721.97	15	80	15	-11.0673	0.8	2.5	861.993	2	68.0327		78802	Owen_091024_1ul_GluC_A2_HCD.raw	0	0	Substrate_HamM			0 0 23 0 2 2 4 10 8 8 27 6 6 12 5	LILQQQNIPLNKATE	DB Search
LISPRYSVAFE	39.42	1280.68	11	100	11	-16.9548	0.84	2.1	641.347	2	72.4452		84254	Owen_091024_1ul_GluC_A2_HCD.raw	0	0	Substrate_HamM			5 7 22 5 3 2 2 13 25 30 5	LISPRYSVAFE	DB Search
LISTNGDKFSHPNIE	37.77	1670.83	15	73.3	15	7.6584	0.69	0.8	836.421	2	52.1584	5610000	61457	Owen_091024_1ul_GluC_A2_HCD.raw	2	2	Substrate_HamM			0 0 10 5 7 1 0 7 7 7 7 5 5 2 2	LISTNGDKFSHPNIE	DB Search
LIVTHIDNDHIGGAIKLLTSKHATKVKE	39.56	3050.72	28	32.1	28	0.8252	0.67	0.8	509.462	6	74.7252	1740000	87185	Owen_091024_1ul_GluC_A2_HCD.raw	4	4	Substrate_HamM			0 0 0 0 0 0 2 0 0 1 0 0 0 0 0 1 2 3 4 1 1 12 10 0 0 3 6 5	LIVTHIDNDHIGGAIKLLTSKHATKVKE	DB Search
LSAIIANTTSRD	39.58	1260.67	12	83.3	12	3.1958	0.87	0.9	631.342	2	49.1958	1350000	57921	Owen_091024_1ul_GluC_A2_HCD.raw	1	1	Substrate_HamM			5 15 18 18 76 32 14 9 7 7 1 1	LSAIIANTTSRD	DB Search
LSAIIANTTSRDE	39.61	1389.71	13	100	13	3.2587	0.88	1.2	695.863	2	50.0587	654000000	58940	Owen_091024_1ul_GluC_A2_HCD.raw	41	41	Substrate_HamM			5 11 18 20 98 35 16 14 13 4 2 3 3	LSAIIANTTSRDE	DB Search
LSAIIANTTSRDED	39.28	1504.74	14	71.4	14	2.5313	0.86	1.3	753.377	2	50.9313	488000	59856	Owen_091024_1ul_GluC_A2_HCD.raw	1	1	Substrate_HamM			1 1 4 4 21 11 7 7 3 2 2 2 0 0	LSAIIANTTSRDED	DB Search
LSAIIANTTSRDEDQ	39.59	1632.8	15	86.7	15	3.7783	0.91	1.4	817.406	2	50.6783	1170000	59561	Owen_091024_1ul_GluC_A2_HCD.raw	1	1	Substrate_HamM			3 3 15 19 61 37 19 15 9 6 1 1 5 6 5	LSAIIANTTSRDEDQ	DB Search
LSAIIANTTSRDEDQL	38.7	1745.88	16	62.5	16	-7.2728	0.91	1.6	873.948	2	67.6272	12600000	78257	Owen_091024_1ul_GluC_A2_HCD.raw	1	1	Substrate_HamM			2 2 14 34 63 39 30 12 12 4 0 0 1 1 1 1	LSAIIANTTSRDEDQL	DB Search
LSAIIANTTSRDEDQLI	39.32	1858.96	17	88.2	17	-13.9064	0.78	0.9	930.49	2	81.4936	738000	95556	Owen_091024_1ul_GluC_A2_HCD.raw	2	2	Substrate_HamM			2 2 14 31 64 34 10 7 7 3 2 10 10 14 2 0 0	LSAIIANTTSRDEDQLI	DB Search
LTSKHATKVKE	39.59	1240.71	11	45.5	11	40.9593	0.51	1.4	621.365	2	14.8593	497000	18526	Owen_091024_1ul_GluC_A2_HCD.raw	2	2	Substrate_HamM			1 1 1 1 5 5 4 4 6 1 1	LTSKHATKVKE	DB Search
LVDGGTAKSFADWSPSLE	30.9	1878.9	18	66.7	18	-14.9507	0.32	2	940.459	2	91.6493	375000	108198	Owen_091024_1ul_GluC_A2_HCD.raw	1	1	Substrate_HamM			0 0 2 0 0 2 2 4 4 1 1 3 2 2 4 4 4 4	LVDGGTAKSFADWSPSLE	DB Search
NDHIGGAIKLLTSKHATKVKE	39.61	2259.27	21	81	21	16.7858	0.56	1.3	565.826	4	53.1858	15200000	61874	Owen_091024_1ul_GluC_A2_HCD.raw	6	6	Substrate_HamM			0 0 12 42 33 33 36 33 0 0 6 6 5 5 28 28 22 21 21 17 5	NDHIGGAIKLLTSKHATKVKE	DB Search
NGDKFSHPNIE	39.26	1256.58	11	100	11	16.3023	0.75	1	629.297	2	40.1023	380000	47777	Owen_091024_1ul_GluC_A2_HCD.raw	1	1	Substrate_HamM			4 4 8 4 5 8 8 6 6 9 5	NGDKFSHPNIE	DB Search
NIEHLANQPFTNDTSPPNKSSISFLLKTE	34.36	3241.63	29	51.7	29	-14.137	0.68	0.9	1081.55	3	87.063		102610	Owen_091024_1ul_GluC_A2_HCD.raw	0	0	Substrate_HamM			0 0 0 16 26 24 14 14 0 0 0 0 4 4 9 0 0 0 0 2 5 0 0 0 5 8 22 3 3	NIEHLANQPFTNDTSPPNKSSISFLLKTE	DB Search
NKSILM(+15.99)LGDSDAE	38.16	1407.66	13	84.6	13	-3.9922	0.82	0.9	704.836	2	64.1078	29500000	74102	Owen_091024_1ul_GluC_A2_HCD.raw	2	2	Substrate_HamM	Oxidation (M)	M6:Oxidation (M):1000.00	0 0 28 28 41 33 27 3 3 6 6 68 5	NKSILM(+15.99)LGDSDAE	DB Search
NKSILM(+15.99)LGDSDAETIE	39.55	1750.83	16	87.5	16	-12.1592	0.64	0.9	876.423	2	75.4408	65100000	88081	Owen_091024_1ul_GluC_A2_HCD.raw	4	4	Substrate_HamM	Oxidation (M)	M6:Oxidation (M):1000.00	0 0 21 21 47 31 19 19 13 13 13 13 2 6 35 5	NKSILM(+15.99)LGDSDAETIE	DB Search
NKSILMLGDSDAE	39.61	1391.66	13	84.6	13	-7.1857	0.73	1	696.838	2	70.2143	20900000	81787	Owen_091024_1ul_GluC_A2_HCD.raw	1	1	Substrate_HamM			0 0 27 27 39 51 19 3 3 6 9 53 5	NKSILMLGDSDAE	DB Search
NKSILMLGDSDAETIE	39.5	1734.83	16	87.5	16	-15.566	0.71	1.1	868.426	2	80.934	28200000	95150	Owen_091024_1ul_GluC_A2_HCD.raw	7	7	Substrate_HamM			0 0 39 38 38 53 52 13 13 3 3 8 6 6 28 5	NKSILMLGDSDAETIE	DB Search
NYLISTNGDKFSHPNIE	39.61	1947.93	17	88.2	17	-0.9773	0.83	1.3	974.975	2	67.5227	48900000	78452	Owen_091024_1ul_GluC_A2_HCD.raw	2	2	Substrate_HamM			0 0 77 10 10 4 4 8 7 6 6 9 9 5 5 2 2	NYLISTNGDKFSHPNIE	DB Search
PPNKSSISFLLKTE	39.6	1559.86	14	85.7	14	-11.8671	0.64	-0.8	780.935	2	71.433	3030000	83112	Owen_091024_1ul_GluC_A2_HCD.raw	3	3	Substrate_HamM			1 0 9 9 6 6 6 5 5 22 19 8 4 4	PPNKSSISFLLKTE	DB Search
QQNIPLNKATE	38.76	1254.66	11	100	11	17.7437	0.55	1.3	628.336	2	39.4437	79000	47086	Owen_091024_1ul_GluC_A2_HCD.raw	1	1	Substrate_HamM			5 23 23 6 17 16 16 6 6 14 5	QQNIPLNKATE	DB Search
RTANYLISTNGDKFSHPNIE	39.61	2276.12	20	85	20	5.4428	0.64	1.4	759.714	3	62.8428	2000000	72372	Owen_091024_1ul_GluC_A2_HCD.raw	2	2	Substrate_HamM			3 1 1 5 51 97 35 19 5 5 5 5 3 0 6 7 3 3 3 3	RTANYLISTNGDKFSHPNIE	DB Search
SAIIANTTSRDE	39.61	1276.63	12	83.3	12	21.5738	0.88	0.9	639.321	2	37.2738	5860000	44348	Owen_091024_1ul_GluC_A2_HCD.raw	1	1	Substrate_HamM			0 0 25 58 45 20 13 10 8 3 2 2	SAIIANTTSRDE	DB Search
SFISSIDTSVKHDEEI	32.11	1805.87	16	56.2	16	-11.0444	0.79	1.3	903.943	2	80.0556	1990000	93965	Owen_091024_1ul_GluC_A2_HCD.raw	2	2	Substrate_HamM			0 0 20 6 3 0 14 6 4 4 24 1 1 2 0 0	SFISSIDTSVKHDEEI	DB Search
SIHQGIKE	39.06	910.487	8	75	8	46.9145	0.47	1	456.251	2	39.6145	2380000	47408	Owen_091024_1ul_GluC_A2_HCD.raw	2	2	Substrate_HamM			0 0 2 4 4 2 13 5	SIHQGIKE	DB Search
SILISGASTKILVDGGTAKSFADWSPSLE	39.6	2949.53	29	72.4	29	-28.2305	0.73	0.6	1475.77	2	108.57	35800000	126834	Owen_091024_1ul_GluC_A2_HCD.raw	13	13	Substrate_HamM			0 0 78 33 13 4 4 15 6 3 3 0 1 25 4 3 3 4 0 0 8 1 1 13 28 7 7 5 5	SILISGASTKILVDGGTAKSFADWSPSLE	DB Search
SISFLLKTE	36.63	1036.58	9	77.8	9	-20.7452	0.62	2.6	519.299	2	78.5548	3570000	91997	Owen_091024_1ul_GluC_A2_HCD.raw	1	1	Substrate_HamM			0 0 4 2 6 8 6 3 3	SISFLLKTE	DB Search
SLTIKSKIE	39.22	1017.61	9	77.8	9	12.8167	0.51	1.5	509.812	2	40.2167	4980000	48100	Owen_091024_1ul_GluC_A2_HCD.raw	1	1	PSEFLA			0 0 15 5 12 7 7 17 5	SLTIKSKIE	DB Search
SMHDAAYGDSILISGASTKILVDGGTAKSFADWSPSLE	34.65	3896.88	38	44.7	38	N/A	NaN	2.5	975.229	4	113.371		131740	Owen_091024_1ul_GluC_A2_HCD.raw	0	0	Substrate_HamM			0 0 2 19 14 14 12 2 2 26 36 24 0 0 0 0 0 3 0 0 0 0 0 0 0 0 0 0 0 0 2 0 0 16 10 10 14 5	SMHDAAYGDSILISGASTKILVDGGTAKSFADWSPSLE	DB Search
SSISFLLKTE	38.04	1123.61	10	80	10	-21.3166	0.63	2.1	562.815	2	80.5834		94510	Owen_091024_1ul_GluC_A2_HCD.raw	0	0	Substrate_HamM			0 0 4 4 4 7 12 12 8 5	SSISFLLKTE	DB Search
STKILVDGGTAKSFADWSPSLE	39.61	2308.16	22	77.3	22	-15.5231	0.78	1.3	1155.09	2	89.5769	8340000	105696	Owen_091024_1ul_GluC_A2_HCD.raw	3	3	Substrate_HamM			0 0 5 20 31 20 10 0 0 0 4 6 6 7 8 9 7 41 13 13 12 5	STKILVDGGTAKSFADWSPSLE	DB Search
TAKSFADWSPSLE	37.78	1437.68	13	53.8	13	-13.6757	0.35	2.6	719.848	2	80.4243	77900	94331	Owen_091024_1ul_GluC_A2_HCD.raw	1	1	Substrate_HamM			0 0 2 2 0 0 1 0 3 2 2 4 4	TAKSFADWSPSLE	DB Search
TANYLISTNGDKFSHPNIE	39.34	2120.02	19	57.9	19	-2.0115	0.74	1.5	1061.02	2	68.7885	17000000	79701	Owen_091024_1ul_GluC_A2_HCD.raw	4	4	Substrate_HamM			0 0 42 83 32 9 4 0 0 0 0 12 12 21 22 0 0 4 4	TANYLISTNGDKFSHPNIE	DB Search
THIDNDHIGGAIKLLTSKHATKVKE	38.88	2725.49	25	64	25	14.065	0.77	0.5	455.255	6	62.565	11600000	72135	Owen_091024_1ul_GluC_A2_HCD.raw	3	3	Substrate_HamM			0 0 49 16 16 17 33 3 0 0 1 4 1 1 1 1 5 6 26 25 21 19 19 41 5	THIDNDHIGGAIKLLTSKHATKVKE	DB Search
TKILVDGGTAKSFADWSPSLE	37.79	2221.13	21	28.6	21	-15.7864	0.71	0.7	741.383	3	89.6136	106000	105880	Owen_091024_1ul_GluC_A2_HCD.raw	1	1	Substrate_HamM			0 0 4 3 2 2 1 0 0 0 0 0 0 0 0 0 1 1 1 5 5	TKILVDGGTAKSFADWSPSLE	DB Search
TLARIIK	31.3	813.544	7	100	7	14.2762	0.65	1.4	407.78	2	40.0762	633000	47885	Owen_091024_1ul_GluC_A2_HCD.raw	1	1	Substrate_HamM			5 18 5 3 17 7 5	TLARIIK	DB Search
TLARIIKFSPD	38.3	1259.72	11	81.8	11	-5.767	0.8	0.2	630.869	2	67.233	151000	77727	Owen_091024_1ul_GluC_A2_HCD.raw	1	1	Substrate_HamM			0 0 2 2 10 10 25 13 20 2 2	TLARIIKFSPD	DB Search
TLARIIKFSPDRE	39.61	1544.87	13	53.8	13	6.0732	0.65	0.8	773.442	2	61.5732	191000000	70809	Owen_091024_1ul_GluC_A2_HCD.raw	5	5	Substrate_HamM			0 0 3 3 13 10 8 7 4 1 1 1 1	TLARIIKFSPDRE	DB Search
TLARIIKFSPDREA	39.38	1615.9	14	71.4	14	6.2641	0.84	0.8	539.643	3	62.0641	69300	71584	Owen_091024_1ul_GluC_A2_HCD.raw	1	1	Substrate_HamM			0 0 6 6 27 27 34 58 74 12 12 3 0 0	TLARIIKFSPDREA	DB Search
TNDTSPPNKSSISFLLKTE	38.37	2078.05	19	89.5	19	-7.5993	0.65	0.3	693.692	3	74.6007	397000	87042	Owen_091024_1ul_GluC_A2_HCD.raw	1	1	Substrate_HamM			0 0 55 23 23 21 2 2 4 3 3 7 15 15 31 43 32 19 5	TNDTSPPNKSSISFLLKTE	DB Search
TNGDKFSHPNIE	36.75	1357.63	12	66.7	12	20.8855	0.64	1.7	679.822	2	40.4855		48408	Owen_091024_1ul_GluC_A2_HCD.raw	0	0	Substrate_HamM			0 0 3 1 1 3 3 10 4 4 7 5	TNGDKFSHPNIE	DB Search
TSKHATKVKE	39.55	1127.63	10	80	10	35.0918	0.48	0.9	564.823	2	10.7918	3480000	13389	Owen_091024_1ul_GluC_A2_HCD.raw	1	1	Substrate_HamM			0 0 2 7 5 3 3 4 2 2	TSKHATKVKE	DB Search
TSPPNKSSISFLLKTE	39.61	1747.94	16	87.5	16	-8.4551	0.79	1.4	874.976	2	71.3449	247000000	83266	Owen_091024_1ul_GluC_A2_HCD.raw	13	13	Substrate_HamM			0 0 7 4 4 8 6 7 9 10 10 10 20 26 9 5	TSPPNKSSISFLLKTE	DB Search
VDGGTAKSFADWSPSLE	38.41	1765.82	17	76.5	17	-12.7207	0.74	3.4	883.918	2	87.3793	2410000	102802	Owen_091024_1ul_GluC_A2_HCD.raw	1	1	Substrate_HamM			0 0 19 0 0 8 10 10 4 4 16 11 24 29 29 31 5	VDGGTAKSFADWSPSLE	DB Search
VEDC(+57.02)DIGDRSDDLE	39.59	1636.65	14	100	14	13.1248	0.81	1.1	819.334	2	47.8248	1000000	56315	Owen_091024_1ul_GluC_A2_HCD.raw	1	1	Substrate_HamM	Carbamidomethylation		5 17 42 33 33 71 8 8 3 3 3 5 12 5	VEDC(+57.02)DIGDRSDDLE	DB Search
VTHIDNDHIGGAIKLLTSKHATKVKE	39.25	2824.56	26	50	26	25.5008	0.69	0.6	565.919	5	74.9008	1600000	87492	Owen_091024_1ul_GluC_A2_HCD.raw	2	2	Substrate_HamM			0 0 2 2 2 2 2 3 0 0 0 0 0 0 0 1 1 1 1 5 5 2 2 2 2 2	VTHIDNDHIGGAIKLLTSKHATKVKE	DB Search
VYFNGINQIL	37.93	1179.63	10	20	10	-37.4362	0.6	1.5	590.823	2	103.364	719000	121051	Owen_091024_1ul_GluC_A2_HCD.raw	1	1	Substrate_HamM			0 0 1 0 0 1 1 1 3 4	VYFNGINQIL	DB Search
VYFNGINQILD	38.7	1294.66	11	81.8	11	-32.6401	0.55	1.4	648.336	2	101.06	21500000	118707	Owen_091024_1ul_GluC_A2_HCD.raw	1	1	Substrate_HamM			0 0 7 7 7 11 8 8 2 5 5	VYFNGINQILD	DB Search
VYFNGINQILDVE	39.58	1522.77	13	84.6	13	-35.3521	0.84	2.2	762.392	2	114.748	73600000	133354	Owen_091024_1ul_GluC_A2_HCD.raw	2	2	Substrate_HamM			1 0 15 15 15 31 24 24 12 10 11 75 5	VYFNGINQILDVE	DB Search
YFNGINQILDVE	34.33	1423.7	12	83.3	12	-29.3425	0.41	1.3	712.857	2	110.058	1800000	128598	Owen_091024_1ul_GluC_A2_HCD.raw	1	1	Substrate_HamM			1 1 14 14 30 21 21 11 11 11 49 5	YFNGINQILDVE	DB Search
YKLDNVFILE	35.33	1252.67	10	90	10	-28.404	0.26	1.3	627.343	2	97.896	558000	114810	Owen_091024_1ul_GluC_A2_HCD.raw	1	1	PSEFLA			5 0 13 13 13 13 14 8 94 5	YKLDNVFILE	DB Search
AAEKSRLHFPITS	42.56	1455.78	13	46.2	13	4.4422	0.83	1.5	728.902	2	55.4884	732000	60098	Owen_091024_2ulchymoB2_HCD.raw	2	2	PSEFLA			1 1 2 5 0 0 4 4 23 4 1 0 0	AAEKSRLHFPITS	DB Search
AAYGDSILISGASTKIL	39.28	1678.91	17	52.9	17	-2.4162	0.56	1.6	840.467	2	91.7052		95100	Owen_091024_2ulchymoB2_HCD.raw	0	0	Substrate_HamM			0 0 2 1 1 2 2 5 4 4 0 0 3 3 5 1 1	AAYGDSILISGASTKIL	DB Search
AAYGDSILISGASTKILVDGGTAKSF	43.96	2541.33	26	84.6	26	-0.5077	0.63	0	848.12	3	94.7714	57800	97827	Owen_091024_2ulchymoB2_HCD.raw	1	1	Substrate_HamM			0 0 1 4 4 3 2 0 17 9 5 5 6 6 9 12 12 10 10 9 8 8 8 10 6 5	AAYGDSILISGASTKILVDGGTAKSF	DB Search
ADWSPSLEGVDTL	43.89	1388.65	13	84.6	13	3.5361	0.75	0.4	695.332	2	102.027	6750000	104514	Owen_091024_2ulchymoB2_HCD.raw	5	5	Substrate_HamM			0 0 24 18 2 2 2 2 2 2 9 23 5	ADWSPSLEGVDTL	DB Search
ADWSPSLEGVDTLDAL	42.81	1687.79	16	50	16	-24.9255	0.57	0.5	844.906	2	120.286	991000	117926	Owen_091024_2ulchymoB2_HCD.raw	6	6	Substrate_HamM			0 0 11 5 3 0 0 0 0 2 2 2 0 0 10 5	ADWSPSLEGVDTLDAL	DB Search
ATKVKEVY	43.78	936.528	8	75	8	-2.2819	0.65	1.3	469.273	2	27.2239	16600000	33159	Owen_091024_2ulchymoB2_HCD.raw	1	1	Substrate_HamM			1 1 4 6 5 5 6 5	ATKVKEVY	DB Search
ATKVKEVYF	44.06	1083.6	9	55.6	9	0.6573	0.76	0.7	542.807	2	50.9221	15000000	55624	Owen_091024_2ulchymoB2_HCD.raw	1	1	Substrate_HamM			0 0 9 9 1 1 13 33 5	ATKVKEVYF	DB Search
AVKLPHHGSRNNF	44.12	1475.77	13	30.8	13	7.4952	0.33	1.1	492.934	3	34.62	2540000	41144	Owen_091024_2ulchymoB2_HCD.raw	3	3	Substrate_HamM			0 0 1 2 2 2 7 1 0 0 0 0 1	AVKLPHHGSRNNF	DB Search
DAAYGDSIL	44.07	923.424	9	77.8	9	-2.1828	0.83	0.5	924.433	1	75.4539	9280000	79790	Owen_091024_2ulchymoB2_HCD.raw	1	1	Substrate_HamM			1 1 39 38 22 18 18 5 5	DAAYGDSIL	DB Search
DAAYGDSILISGASTKIL	44.13	1793.94	18	72.2	18	4.4358	0.71	1	897.981	2	100.434	238000	102921	Owen_091024_2ulchymoB2_HCD.raw	1	1	Substrate_HamM			0 0 80 13 13 7 7 7 17 17 13 3 1 10 10 10 0 0	DAAYGDSILISGASTKIL	DB Search
DAAYGDSILISGASTKILVDGGTAKSF	44.13	2656.36	27	81.5	27	-0.3233	0.67	0.9	886.463	3	102.404	468000	104701	Owen_091024_2ulchymoB2_HCD.raw	2	2	Substrate_HamM			0 0 75 6 2 0 0 1 3 10 19 6 3 3 5 4 4 9 9 13 4 4 4 7 4 3 3	DAAYGDSILISGASTKILVDGGTAKSF	DB Search
DALIVTHIDNDHIGGAI	44.06	1772.91	17	58.8	17	-1.1618	0.74	0.6	887.462	2	81.9127	196000	85860	Owen_091024_2ulchymoB2_HCD.raw	2	2	Substrate_HamM			0 0 16 13 5 5 10 8 0 0 3 3 3 3 0 0 0	DALIVTHIDNDHIGGAI	DB Search
DALIVTHIDNDHIGGAIK	42.29	1901	18	83.3	18	0.2468	0.6	0.7	634.676	3	68.7798		71995	Owen_091024_2ulchymoB2_HCD.raw	0	0	Substrate_HamM			0 0 21 11 0 3 4 23 10 10 20 10 10 3 3 3 6 5	DALIVTHIDNDHIGGAIK	DB Search
DALIVTHIDNDHIGGAIKL	44.13	2014.08	19	21.1	19	-1.579	0.57	0.4	672.37	3	86.6678	1660000	90646	Owen_091024_2ulchymoB2_HCD.raw	4	4	Substrate_HamM			0 0 13 5 1 0 0 0 1 1 1 1 1 1 1 2 2 0 0	DALIVTHIDNDHIGGAIKL	DB Search
DALIVTHIDNDHIGGAIKLL	44.13	2127.17	20	65	20	3.3025	0.79	0.6	1064.59	2	97.8098	12400000	100571	Owen_091024_2ulchymoB2_HCD.raw	69	69	Substrate_HamM			0 0 30 34 12 16 14 14 7 3 3 4 4 0 0 4 2 0 0 0	DALIVTHIDNDHIGGAIKLL	DB Search
DAVKLPHHGSRNNF	44.12	1590.8	14	71.4	14	5.7751	0.9	1	796.41	2	38.4122	568000	44671	Owen_091024_2ulchymoB2_HCD.raw	3	3	Substrate_HamM			0 0 7 5 16 13 13 20 4 2 2 0 0 2	DAVKLPHHGSRNNF	DB Search
DKETDFAIL	39.61	1050.52	9	77.8	9	-8.1314	0.51	0.6	526.27	2	81.47	2310000	85356	Owen_091024_2ulchymoB2_HCD.raw	1	1	PSEFLA			0 0 2 2 3 4 4 3 5	DKETDFAIL	DB Search
DNDHIGGAIKLL	44.13	1264.68	12	83.3	12	-0.7085	0.61	0.9	633.348	2	76.9512	2690000	80570	Owen_091024_2ulchymoB2_HCD.raw	2	2	Substrate_HamM			1 1 3 3 27 14 14 15 28 11 2 2	DNDHIGGAIKLL	DB Search
DREAKIL	41.98	843.481	7	71.4	7	1.2194	0.79	0.5	422.749	2	38.7394	2450000	44764	Owen_091024_2ulchymoB2_HCD.raw	2	2	Substrate_HamM			1 1 7 10 15 3 5	DREAKIL	DB Search
DTSPPNKSSISF	43.81	1278.61	12	100	12	-1.1293	0.56	0.7	640.314	2	56.244	3640000	60927	Owen_091024_2ulchymoB2_HCD.raw	6	6	Substrate_HamM			2 2 4 24 11 11 8 7 5 5 71 5	DTSPPNKSSISF	DB Search
DTSVKHDEEISSL	41.93	1458.68	13	69.2	13	1.5346	0.45	0	730.351	2	51.9896	279000	57004	Owen_091024_2ulchymoB2_HCD.raw	1	1	Substrate_HamM			0 0 9 9 0 0 16 20 19 16 3 3 5	DTSVKHDEEISSL	DB Search
EGNISIHQGIKEF	44.13	1470.75	13	100	13	-0.0463	0.76	0.6	736.383	2	58.412	69500000	62551	Owen_091024_2ulchymoB2_HCD.raw	2	2	Substrate_HamM			2 2 20 7 10 10 13 13 6 11 8 8 5	EGNISIHQGIKEF	DB Search
EGNISIHQGIKEFEL	44.13	1712.87	15	86.7	15	0.9982	0.79	1	857.447	2	78.4516	97000000	82247	Owen_091024_2ulchymoB2_HCD.raw	6	6	Substrate_HamM			0 0 14 12 9 9 4 20 20 27 5 5 5 2 2	EGNISIHQGIKEFEL	DB Search
ELSAIIANTTSRDEDQLI	43.81	1988.01	18	33.3	18	2.8896	0.72	1.4	995.014	2	94.6721	65600	97673	Owen_091024_2ulchymoB2_HCD.raw	1	1	Substrate_HamM			0 0 3 5 3 5 5 1 1 1 0 2 1 0 0 1 0 0	ELSAIIANTTSRDEDQLI	DB Search
ESFISSIDTSVKHDEEI	42.79	1934.91	17	52.9	17	3.4315	0.54	0.6	968.465	2	84.4976	3030000	88617	Owen_091024_2ulchymoB2_HCD.raw	2	2	Substrate_HamM			0 0 29 8 11 20 20 5 5 0 0 38 13 0 0 0 0	ESFISSIDTSVKHDEEI	DB Search
FNGINQIL	37.68	917.497	8	75	8	-6.9492	0.6	0.2	918.506	1	87.3844	553000	91114	Owen_091024_2ulchymoB2_HCD.raw	1	1	Substrate_HamM			0 0 23 23 23 27 21 5	FNGINQIL	DB Search
FPITSKISNVF	38.8	1251.69	11	72.7	11	-7.7895	0.73	1.4	626.853	2	85.4802	14700	89418	Owen_091024_2ulchymoB2_HCD.raw	1	1	PSEFLA			1 1 8 8 5 3 0 2 6 9 5	FPITSKISNVF	DB Search
FTNDTSPPNKSSISF	40.81	1640.77	15	60	15	-3.0291	0.88	1.3	821.394	2	61.0783	320000	65112	Owen_091024_2ulchymoB2_HCD.raw	1	1	Substrate_HamM			0 0 0 0 3 7 8 6 6 3 3 0 0 17 5	FTNDTSPPNKSSISF	DB Search
FYDKETDFAIL	39.48	1360.65	11	9.1	11	-0.1549	0.5	-1.4	681.335	2	93.6384		96805	Owen_091024_2ulchymoB2_HCD.raw	0	0	PSEFLA			0 0 2 1 0 0 0 1 1 1 1	FYDKETDFAIL	DB Search
GASTKILVDGGTAKSF	44.13	1550.83	16	87.5	16	-1.7167	0.69	0.4	776.424	2	55.5858	4020000	60122	Owen_091024_2ulchymoB2_HCD.raw	3	3	Substrate_HamM			0 0 9 7 7 7 11 6 6 3 4 2 4 5 3 3	GASTKILVDGGTAKSF	DB Search
GDKFSHPNIETL	42.48	1356.67	12	83.3	12	1.8775	0.67	0.6	679.343	2	59.0561	828000	63092	Owen_091024_2ulchymoB2_HCD.raw	1	1	Substrate_HamM			0 0 2 2 18 19 4 4 9 9 22 5	GDKFSHPNIETL	DB Search
GDSILISGASTK	44.09	1147.61	12	83.3	12	-0.0528	0.77	0.8	574.813	2	50.6993	13900000	55819	Owen_091024_2ulchymoB2_HCD.raw	1	1	Substrate_HamM			0 0 42 13 87 87 38 12 12 22 16 5	GDSILISGASTK	DB Search
GDSILISGASTKILVDGGTAK	44.13	2002.09	21	90.5	21	-0.692	0.73	0.6	1002.06	2	76.9447	3280000	80531	Owen_091024_2ulchymoB2_HCD.raw	5	5	Substrate_HamM			0 0 13 49 25 33 23 10 10 15 15 22 22 32 28 28 6 4 4 9 5	GDSILISGASTKILVDGGTAK	DB Search
GDSILISGASTKILVDGGTAKSF	44.13	2236.2	23	82.6	23	-6.9005	0.68	0	1119.11	2	86.6806	21500000	90605	Owen_091024_2ulchymoB2_HCD.raw	7	7	Substrate_HamM			0 0 29 45 35 14 25 4 7 6 6 15 19 26 28 36 7 7 9 9 7 1 1	GDSILISGASTKILVDGGTAKSF	DB Search
GPSRKSLL	39.25	856.513	8	75	8	12.3706	0.82	0.4	429.265	2	48.1294	206000	53187	Owen_091024_2ulchymoB2_HCD.raw	1	1	Substrate_HamM			0 0 2 2 7 16 6 5	GPSRKSLL	DB Search
HAAKC(+57.02)VF	36.2	831.406	7	100	7	0.7826	0.73	1	416.712	2	33.718	447000	40340	Owen_091024_2ulchymoB2_HCD.raw	1	1	PSEFLA	Carbamidomethylation		4 4 23 9 3 3 5	HAAKC(+57.02)VF	DB Search
HAAKC(+57.02)VFYDKETDF	43.69	1729.78	14	85.7	14	5.0876	0.57	0.3	577.601	3	55.3301	359000	59855	Owen_091024_2ulchymoB2_HCD.raw	1	1	PSEFLA	Carbamidomethylation		5 6 47 26 10 10 10 11 11 7 5 0 0 5	HAAKC(+57.02)VFYDKETDF	DB Search
HATKVKEVY	44	1073.59	9	100	9	-0.3364	0.51	0.7	537.802	2	24.8336	356000	30350	Owen_091024_2ulchymoB2_HCD.raw	1	1	Substrate_HamM			2 2 4 4 2 2 2 3 5	HATKVKEVY	DB Search
HATKVKEVYF	39.31	1220.66	10	100	10	6.8647	0.68	0.1	407.893	3	47.9365	570000	52887	Owen_091024_2ulchymoB2_HCD.raw	1	1	Substrate_HamM			3 3 6 6 5 2 2 2 27 5	HATKVKEVYF	DB Search
HDAAYGDSILISGASTKILVDGG	36.13	2259.14	23	26.1	23	-3.2459	0.16	8.9	754.062	3	85.3641	160000	89286	Owen_091024_2ulchymoB2_HCD.raw	1	1	Substrate_HamM			0 0 3 3 17 0 0 0 1 1 1 2 0 1 1 0 2 3 0 0 0 0 0	HDAAYGDSILISGASTKILVDGG	DB Search
HDAAYGDSILISGASTKILVDGGTAKSF	41.14	2793.42	28	53.6	28	-5.6218	0.41	6.6	932.155	3	87.7856		91533	Owen_091024_2ulchymoB2_HCD.raw	0	0	Substrate_HamM			0 0 0 0 0 0 0 0 2 0 1 3 3 2 2 0 0 1 2 4 9 2 2 7 10 6 5 5	HDAAYGDSILISGASTKILVDGGTAKSF	DB Search
HEIPHLTNSF	44.09	1193.58	10	100	10	1.9029	0.76	0.4	597.8	2	59.2762	259000	63380	Owen_091024_2ulchymoB2_HCD.raw	1	1	Substrate_HamM			4 4 35 10 10 3 3 11 11 5	HEIPHLTNSF	DB Search
HEIPHLTNSFL	43.84	1306.67	11	36.4	11	-0.9896	0.8	0.8	654.343	2	73.7271	74400	77208	Owen_091024_2ulchymoB2_HCD.raw	1	1	Substrate_HamM			1 1 8 3 3 2 1 1 1 1 1	HEIPHLTNSFL	DB Search
HFPITSKIS	36.59	1028.57	9	22.2	9	-0.4894	0.73	0.8	515.292	2	50.3281	528000	55185	Owen_091024_2ulchymoB2_HCD.raw	1	1	PSEFLA			2 2 0 0 1 1 1 0 0	HFPITSKIS	DB Search
HFPITSKISN	39.61	1142.61	10	100	10	-1.0405	0.63	0.4	572.313	2	48.8406	2190000	54047	Owen_091024_2ulchymoB2_HCD.raw	3	3	PSEFLA			5 6 3 3 5 5 2 2 6 5	HFPITSKISN	DB Search
HFPITSKISNVF	44.06	1388.75	12	58.3	12	-4.0566	0.86	0.8	695.382	2	76.0053	4190000	79734	Owen_091024_2ulchymoB2_HCD.raw	6	6	PSEFLA			5 6 1 1 3 3 2 0 1 1 3 5	HFPITSKISNVF	DB Search
HGSRNNF	38.66	830.378	7	71.4	7	-15.6357	0.85	0.6	416.198	2	17.5482	9310000	21323	Owen_091024_2ulchymoB2_HCD.raw	1	1	Substrate_HamM			5 3 2 2 1 1 2	HGSRNNF	DB Search
HIDNDHIGGAIKL	44.13	1401.74	13	84.6	13	0.7535	0.44	0.8	701.878	2	55.8733	3340000	60403	Owen_091024_2ulchymoB2_HCD.raw	3	3	Substrate_HamM			5 7 45 66 66 53 14 17 5 14 8 1 1	HIDNDHIGGAIKL	DB Search
HIDNDHIGGAIKLL	44.13	1514.82	14	78.6	14	-0.4705	0.49	1	758.42	2	69.6028	47800000	72647	Owen_091024_2ulchymoB2_HCD.raw	3	3	Substrate_HamM			2 2 4 0 67 48 25 3 3 24 18 9 0 0	HIDNDHIGGAIKLL	DB Search
HVVKNAY	43.84	829.445	7	85.7	7	-2.9494	0.64	0.5	415.731	2	23.1091	8980000	28136	Owen_091024_2ulchymoB2_HCD.raw	2	2	PSEFLA			5 5 14 3 1 9 5	HVVKNAY	DB Search
IDNDHIGGAIKLL	43.36	1377.76	13	46.2	13	-1.643	0.39	1.2	460.263	3	76.9512	17900000	80568	Owen_091024_2ulchymoB2_HCD.raw	1	1	Substrate_HamM			0 0 0 0 3 2 0 0 2 1 10 4 4	IDNDHIGGAIKLL	DB Search
IETLARIIKF	35.5	1202.74	10	40	10	-9.5802	0.53	0.5	401.921	3	82.4998	23800	86354	Owen_091024_2ulchymoB2_HCD.raw	1	1	Substrate_HamM			0 0 1 5 2 0 0 0 3 5	IETLARIIKF	DB Search
IGDRSDDLEL	42.3	1131.54	10	50	10	-0.6013	0.62	0.6	566.779	2	61.9673	170000	65929	Owen_091024_2ulchymoB2_HCD.raw	1	1	Substrate_HamM			2 0 0 0 0 0 6 15 11 5	IGDRSDDLEL	DB Search
IGPSRKSL	39.97	856.513	8	50	8	0.5942	0.76	1.2	429.265	2	30.4479	380000	36624	Owen_091024_2ulchymoB2_HCD.raw	1	1	Substrate_HamM			5 7 7 1 1 1 1 5	IGPSRKSL	DB Search
IGPSRKSLL	42.97	969.597	9	100	9	3.1142	0.71	0.5	485.807	2	48.1294	2150000	53073	Owen_091024_2ulchymoB2_HCD.raw	1	1	Substrate_HamM			5 35 19 3 2 2 9 17 5	IGPSRKSLL	DB Search
IHQGIKEFEL	43.93	1212.65	10	60	10	-2.83	0.32	0.2	607.334	2	62.1494	36100	66133	Owen_091024_2ulchymoB2_HCD.raw	1	1	Substrate_HamM			0 0 3 3 3 1 0 2 3 3	IHQGIKEFEL	DB Search
IKSKIEIGIY	42.84	1162.7	10	80	10	-4.8734	0.51	1.6	582.357	2	60.8987		64918	Owen_091024_2ulchymoB2_HCD.raw	0	0	PSEFLA			4 2 7 11 0 0 6 6 8 5	IKSKIEIGIY	DB Search
ILLNHEIPHLTNSF	41.72	1646.88	14	78.6	14	0.301	0.74	1.2	824.449	2	81.9851	41500	85933	Owen_091024_2ulchymoB2_HCD.raw	1	1	Substrate_HamM			0 0 2 2 4 9 16 3 2 1 4 4 3 3	ILLNHEIPHLTNSF	DB Search
ILQQQNIPL	43.44	1065.62	9	44.4	9	-8.5007	0.88	0.9	533.818	2	70.248	660000	73318	Owen_091024_2ulchymoB2_HCD.raw	1	1	Substrate_HamM			1 1 5 6 4 2 1 1 1	ILQQQNIPL	DB Search
ILVDGGTAKSF	44.13	1106.6	11	100	11	-4.5351	0.73	1.1	554.308	2	57.8051	279000000	62127	Owen_091024_2ulchymoB2_HCD.raw	7	7	Substrate_HamM			5 6 14 14 6 5 5 6 6 6 5	ILVDGGTAKSF	DB Search
ILVDGGTAKSFADW	44.1	1478.74	14	85.7	14	1.2018	0.86	0.9	740.38	2	90.7536	1570000	94271	Owen_091024_2ulchymoB2_HCD.raw	1	1	Substrate_HamM			3 3 10 12 3 3 6 10 2 0 1 2 14 5	ILVDGGTAKSFADW	DB Search
ISGASTKIL	41	888.528	9	33.3	9	-2.3062	0.49	0.7	445.272	2	49.7298	87800000	54627	Owen_091024_2ulchymoB2_HCD.raw	2	2	Substrate_HamM			1 1 1 1 1 1 2 2 2	ISGASTKIL	DB Search
ISGASTKILVD	44.08	1102.62	11	100	11	-3.048	0.91	0.7	1103.63	1	52.5719	1580000	57603	Owen_091024_2ulchymoB2_HCD.raw	2	2	Substrate_HamM			2 2 3 5 6 6 10 55 51 33 5	ISGASTKILVD	DB Search
ISGASTKILVDGGT	39.99	1317.71	14	71.4	14	-1.6659	0.64	1.8	659.867	2	55.0539		59701	Owen_091024_2ulchymoB2_HCD.raw	0	0	Substrate_HamM			3 3 17 16 0 0 5 22 12 6 0 0 15 5	ISGASTKILVDGGT	DB Search
ISGASTKILVDGGTA	43.25	1388.75	15	73.3	15	-1.878	0.62	0.8	695.385	2	55.8191	1680000	60301	Owen_091024_2ulchymoB2_HCD.raw	2	2	Substrate_HamM			4 2 16 4 2 2 4 28 9 2 2 1 1 0 0	ISGASTKILVDGGTA	DB Search
ISGASTKILVDGGTAK	44.13	1516.85	16	100	16	-0.0285	0.82	1.2	759.433	2	48.6085	70600000	53818	Owen_091024_2ulchymoB2_HCD.raw	3	3	Substrate_HamM			5 8 15 17 18 18 34 63 48 48 55 11 11 13 34 5	ISGASTKILVDGGTAK	DB Search
ISGASTKILVDGGTAKS	44.13	1603.88	17	76.5	17	0.5814	0.69	0	802.948	2	48.3719	1550000	53338	Owen_091024_2ulchymoB2_HCD.raw	2	2	Substrate_HamM			2 0 0 9 4 4 6 14 9 6 11 3 3 4 5 0 0	ISGASTKILVDGGTAKS	DB Search
ISGASTKILVDGGTAKSF	44.13	1750.95	18	100	18	-4.0678	0.71	0.6	876.483	2	60.4756	683000000	64383	Owen_091024_2ulchymoB2_HCD.raw	221	221	Substrate_HamM			3 3 26 31 5 7 17 69 50 32 31 19 10 10 15 10 9 5	ISGASTKILVDGGTAKSF	DB Search
ISGASTKILVDGGTAKSFAD	43.84	1937.01	20	40	20	-0.8156	0.64	0.8	969.515	2	62.618	333000	66469	Owen_091024_2ulchymoB2_HCD.raw	2	2	Substrate_HamM			1 0 5 5 1 1 0 15 10 0 0 4 2 2 3 0 0 0 0 0	ISGASTKILVDGGTAKSFAD	DB Search
ISGASTKILVDGGTAKSFADW	44.13	2123.09	21	76.2	21	0.5774	0.66	1	708.706	3	85.1325	5020000	89056	Owen_091024_2ulchymoB2_HCD.raw	2	2	Substrate_HamM			0 0 15 12 9 6 6 41 15 10 17 3 0 2 6 3 1 1 4 26 5	ISGASTKILVDGGTAKSFADW	DB Search
ISIHQGIKEF	44.07	1170.64	10	50	10	0.8104	0.56	0.5	586.329	2	58.3253		62604	Owen_091024_2ulchymoB2_HCD.raw	0	0	Substrate_HamM			1 1 1 4 4 4 3 1 1 5	ISIHQGIKEF	DB Search
ISIHQGIKEFEL	38.55	1412.77	12	33.3	12	-1.543	0.62	1.4	707.393	2	76.1167		79800	Owen_091024_2ulchymoB2_HCD.raw	0	0	Substrate_HamM			0 0 1 1 6 6 6 0 0 5 0 1	ISIHQGIKEFEL	DB Search
ISM(+15.99)HDAAYGDSIL	44.12	1407.63	13	69.2	13	-2.4016	0.69	0.7	704.826	2	63.5687	1210000	67303	Owen_091024_2ulchymoB2_HCD.raw	1	1	Substrate_HamM	Oxidation (M)	M3:Oxidation (M):1000.00	0 0 1 1 5 19 23 18 5 5 7 7 5	ISM(+15.99)HDAAYGDSIL	DB Search
ISMHDAAYGDSIL	44.12	1391.64	13	84.6	13	0.529	0.65	0.9	696.829	2	77.8678	283000	81422	Owen_091024_2ulchymoB2_HCD.raw	1	1	Substrate_HamM			0 0 4 4 17 40 43 34 13 13 24 9 5	ISMHDAAYGDSIL	DB Search
ISPRYSVAF	43.72	1038.55	9	100	9	-6.133	0.83	0.7	520.284	2	64.6076	6950000	68243	Owen_091024_2ulchymoB2_HCD.raw	1	1	Substrate_HamM			5 31 4 4 4 4 33 32 5	ISPRYSVAF	DB Search
ISPRYSVAFESF	44.03	1401.69	12	83.3	12	-6.1569	0.87	1.3	701.856	2	83.2462	2280000	87070	Owen_091024_2ulchymoB2_HCD.raw	1	1	Substrate_HamM			5 8 0 0 4 4 10 25 48 48 56 5	ISPRYSVAFESF	DB Search
ISSIDTSVKHDEEI	42.76	1571.77	14	85.7	14	1.4912	0.56	1.2	786.894	2	52.0021	25000000	57248	Owen_091024_2ulchymoB2_HCD.raw	3	3	Substrate_HamM			5 5 17 6 13 13 10 10 34 0 2 0 7 5	ISSIDTSVKHDEEI	DB Search
ISSLSENIEHL	42.62	1240.63	11	36.4	11	-0.9233	0.37	0.2	621.324	2	72.2259		75554	Owen_091024_2ulchymoB2_HCD.raw	0	0	Substrate_HamM			0 0 6 1 1 1 3 4 9 1 1	ISSLSENIEHL	DB Search
ISSLSENIEHLANQPF	43.41	1797.89	16	56.2	16	5.1177	0.87	0.3	600.305	3	99.0654	22100	101638	Owen_091024_2ulchymoB2_HCD.raw	1	1	Substrate_HamM			0 0 11 5 4 0 0 1 1 0 2 2 2 2 7 5	ISSLSENIEHLANQPF	DB Search
ISTNGDKF	44.11	880.429	8	100	8	-1.8552	0.44	0.9	441.223	2	36.48	7240000	43020	Owen_091024_2ulchymoB2_HCD.raw	2	2	Substrate_HamM			5 7 7 13 7 7 7 5	ISTNGDKF	DB Search
ISTNGDKFSHPNIETL	42.93	1771.87	16	50	16	0.8824	0.59	1	886.947	2	62.7659	318000	66604	Owen_091024_2ulchymoB2_HCD.raw	2	2	Substrate_HamM			1 1 1 1 3 7 4 5 10 20 0 0 2 2 0 0	ISTNGDKFSHPNIETL	DB Search
IVTHIDNDHIGGAIKL	44.13	1714.94	16	62.5	16	-0.3871	0.67	0.7	858.478	2	64.1166	10900000	67792	Owen_091024_2ulchymoB2_HCD.raw	5	5	Substrate_HamM			0 0 19 26 39 26 18 18 32 11 0 0 13 8 0 0	IVTHIDNDHIGGAIKL	DB Search
IVTHIDNDHIGGAIKLL	44.13	1828.02	17	76.5	17	-0.3406	0.53	0.9	610.349	3	76.792	91300000	80381	Owen_091024_2ulchymoB2_HCD.raw	8	8	Substrate_HamM			0 0 6 6 22 19 8 8 30 5 4 4 6 6 27 0 0	IVTHIDNDHIGGAIKLL	DB Search
KAELNDEVK	43.64	1044.55	9	100	9	1.694	0.68	0.2	523.281	2	25.5312	375000	31165	Owen_091024_2ulchymoB2_HCD.raw	1	1	PSEFLA			5 4 4 5 2 3 3 8 5	KAELNDEVK	DB Search
KAELNDEVKA	39.25	1115.58	10	60	10	-2.5223	0.11	-0.1	558.799	2	31.7114		38064	Owen_091024_2ulchymoB2_HCD.raw	0	0	PSEFLA			5 1 1 3 4 4 4 4 0 0	KAELNDEVKA	DB Search
KAELNDEVKAI	44.13	1228.67	11	100	11	-0.0158	0.7	0.6	615.342	2	50.4056	533000	55263	Owen_091024_2ulchymoB2_HCD.raw	1	1	PSEFLA			5 6 5 5 6 6 15 15 6 6 5	KAELNDEVKAI	DB Search
KAELNDEVKAIGY	44.13	1448.75	13	100	13	2.5205	0.83	1.2	725.385	2	59.9823	43800000	63961	Owen_091024_2ulchymoB2_HCD.raw	2	2	PSEFLA			5 11 8 8 6 6 20 20 9 8 4 21 5	KAELNDEVKAIGY	DB Search
KAELNDEVKAIGYA	36.75	1519.79	14	42.9	14	1.7739	0.7	0.6	760.903	2	60.765	138000	64712	Owen_091024_2ulchymoB2_HCD.raw	1	1	PSEFLA			5 0 0 9 0 0 7 7 7 1 0 6 0 0	KAELNDEVKAIGYA	DB Search
KFSPDREAKIL	43.61	1302.73	11	81.8	11	3.7284	0.43	0.3	652.374	2	50.5938	95500	55523	Owen_091024_2ulchymoB2_HCD.raw	1	1	Substrate_HamM			5 41 32 3 2 0 0 4 27 5 5	KFSPDREAKIL	DB Search
KHATKVKEVY	44.13	1201.68	10	100	10	-0.5014	0.19	0.8	601.85	2	21.6476	338000	26485	Owen_091024_2ulchymoB2_HCD.raw	2	2	Substrate_HamM			5 16 12 12 11 7 10 8 8 5	KHATKVKEVY	DB Search
KILVDGGTAKSF	44.13	1234.69	12	100	12	0.6241	0.62	0.7	618.355	2	51.2782	88100000	56486	Owen_091024_2ulchymoB2_HCD.raw	3	3	Substrate_HamM			5 5 5 4 6 2 2 2 5 8 8 5	KILVDGGTAKSF	DB Search
KILVDGGTAKSFADW	43.98	1606.84	15	66.7	15	2.4758	0.61	1.1	536.621	3	78.5509	185000	82116	Owen_091024_2ulchymoB2_HCD.raw	1	1	Substrate_HamM			5 5 5 7 7 1 0 1 3 2 0 0 3 14 5	KILVDGGTAKSFADW	DB Search
KIQQKW	43.88	829.481	6	100	6	-0.9829	0.05	0.8	415.749	2	32.5986	4800000	39306	Owen_091024_2ulchymoB2_HCD.raw	1	1	Substrate_HamM			5 7 5 2 7 5	KIQQKW	DB Search
KIQQKWLELL	43.77	1297.78	10	100	10	-2.884	0.27	0.1	649.897	2	86.6678	105000	90476	Owen_091024_2ulchymoB2_HCD.raw	1	1	Substrate_HamM			5 11 7 7 11 3 3 5 8 5	KIQQKWLELL	DB Search
KISM(+15.99)HDAAY	42.47	1050.48	9	100	9	-1.484	0.36	0.5	526.249	2	26.2628	19100000	32043	Owen_091024_2ulchymoB2_HCD.raw	1	1	Substrate_HamM	Oxidation (M)	M4:Oxidation (M):1000.00	5 2 2 3 3 3 23 26 5	KISM(+15.99)HDAAY	DB Search
KISM(+15.99)HDAAYGDSIL	44.13	1535.73	14	100	14	-1.5813	0.61	0.4	512.918	3	55.9689	128000000	60733	Owen_091024_2ulchymoB2_HCD.raw	3	3	Substrate_HamM	Oxidation (M)	M4:Oxidation (M):1000.00	5 15 5 5 6 8 20 20 11 4 4 5 3 5	KISM(+15.99)HDAAYGDSIL	DB Search
KISM(+15.99)HDAAYGDSILI	43.82	1648.81	15	93.3	15	-5.4254	0.69	0.5	550.613	3	65.9272	1620000	69587	Owen_091024_2ulchymoB2_HCD.raw	3	3	Substrate_HamM	Oxidation (M)	M4:Oxidation (M):1000.00	5 8 3 2 2 6 9 9 18 4 4 5 1 34 5	KISM(+15.99)HDAAYGDSILI	DB Search
KISM(+15.99)HDAAYGDSILISGA	44.12	1863.9	18	77.8	18	-2.2119	0.67	0.8	932.962	2	64.0358	1030000	67782	Owen_091024_2ulchymoB2_HCD.raw	2	2	Substrate_HamM	Oxidation (M)	M4:Oxidation (M):1000.00	0 0 8 5 5 14 22 22 31 9 9 15 16 8 6 18 0 0	KISM(+15.99)HDAAYGDSILISGA	DB Search
KISM(+15.99)HDAAYGDSILISGAST	43.24	2051.98	20	25	20	-1.8708	0.53	0.8	685.004	3	63.1878	2420000	66996	Owen_091024_2ulchymoB2_HCD.raw	4	4	Substrate_HamM	Oxidation (M)	M4:Oxidation (M):1000.00	0 0 3 2 1 1 1 1 6 0 0 2 2 1 0 0 0 0 0 0	KISM(+15.99)HDAAYGDSILISGAST	DB Search
KISM(+15.99)HDAAYGDSILISGASTK	44.13	2180.08	21	66.7	21	1.3103	0.72	0.9	1091.05	2	56.8302	13100000	61462	Owen_091024_2ulchymoB2_HCD.raw	6	6	Substrate_HamM	Oxidation (M)	M4:Oxidation (M):1000.00	0 0 2 0 0 0 21 11 11 19 19 13 13 24 44 22 13 13 9 0 0	KISM(+15.99)HDAAYGDSILISGASTK	DB Search
KISM(+15.99)HDAAYGDSILISGASTKIL	44.12	2406.25	23	82.6	23	0.0558	0.66	1.4	803.092	3	78.5728	2310000	82132	Owen_091024_2ulchymoB2_HCD.raw	2	2	Substrate_HamM	Oxidation (M)	M4:Oxidation (M):1000.00	0 0 16 13 7 7 29 30 28 5 5 19 17 15 30 45 22 5 5 16 7 0 0	KISM(+15.99)HDAAYGDSILISGASTKIL	DB Search
KISMHDAAY	44.13	1034.49	9	100	9	2.1644	0.35	0.8	518.252	2	38.9573	24200000	45090	Owen_091024_2ulchymoB2_HCD.raw	1	1	Substrate_HamM			5 6 3 3 7 7 15 45 5	KISMHDAAY	DB Search
KISMHDAAYGDSIL	44.13	1519.73	14	100	14	-1.0285	0.76	0.9	760.877	2	65.4174	79500000	69692	Owen_091024_2ulchymoB2_HCD.raw	2	2	Substrate_HamM			5 31 9 9 9 25 31 31 52 23 23 30 8 5	KISMHDAAYGDSIL	DB Search
KISMHDAAYGDSILI	44.12	1632.82	15	53.3	15	-2.353	0.66	0.9	545.282	3	76.3185	175000	79948	Owen_091024_2ulchymoB2_HCD.raw	1	1	Substrate_HamM			2 1 1 1 1 2 2 2 4 1 1 2 0 5 5	KISMHDAAYGDSILI	DB Search
KISMHDAAYGDSILISGA	44.1	1847.91	18	66.7	18	1.3992	0.69	1.2	924.965	2	74.2348	234000	77696	Owen_091024_2ulchymoB2_HCD.raw	3	3	Substrate_HamM			0 0 6 0 0 19 12 12 47 18 18 23 49 33 8 21 0 0	KISMHDAAYGDSILISGA	DB Search
KISMHDAAYGDSILISGAST	44.13	2035.99	20	80	20	1.571	0.64	-0.1	679.671	3	73.0034	499000	76274	Owen_091024_2ulchymoB2_HCD.raw	2	2	Substrate_HamM			0 0 6 6 6 7 17 17 26 4 4 17 34 15 7 3 3 3 0 0	KISMHDAAYGDSILISGAST	DB Search
KISMHDAAYGDSILISGASTK	44.13	2164.08	21	81	21	0.9719	0.77	0.9	542.03	4	65.3171	7630000	68886	Owen_091024_2ulchymoB2_HCD.raw	5	5	Substrate_HamM			0 0 2 0 0 4 5 5 12 4 4 7 5 25 36 20 9 9 12 6 5	KISMHDAAYGDSILISGASTK	DB Search
KISMHDAAYGDSILISGASTKIL	44.13	2390.25	23	82.6	23	-0.4537	0.74	0.8	598.572	4	85.3704	1530000	89224	Owen_091024_2ulchymoB2_HCD.raw	2	2	Substrate_HamM			0 0 5 5 5 8 10 13 36 12 12 17 21 10 16 19 13 13 12 12 9 0 0	KISMHDAAYGDSILISGASTKIL	DB Search
KLPHHGSRNNF	44.13	1305.67	11	36.4	11	7.2585	0.47	0.6	436.231	3	24.7423		30233	Owen_091024_2ulchymoB2_HCD.raw	0	0	Substrate_HamM			5 9 0 1 7 1 0 0 0 1 4	KLPHHGSRNNF	DB Search
KTENKSIL	40.47	931.534	8	75	8	-6.8453	0.44	1	466.776	2	28.5258	18900000	34616	Owen_091024_2ulchymoB2_HCD.raw	7	7	Substrate_HamM			5 0 0 4 8 3 7 5	KTENKSIL	DB Search
KTENKSILM(+15.99)	30.43	1078.57	9	44.4	9	-6.2879	0.17	1.3	540.294	2	27.4924		33586	Owen_091024_2ulchymoB2_HCD.raw	0	0	Substrate_HamM	Oxidation (M)	M9:Oxidation (M):1000.00	5 2 1 1 1 1 1 3 5	KTENKSILM(+15.99)	DB Search
KTENKSILM(+15.99)LGDSDAETIEAW	42.12	2366.13	21	47.6	21	0.8216	0.68	0.8	789.72	3	93.3477	786000	96532	Owen_091024_2ulchymoB2_HCD.raw	8	8	Substrate_HamM	Oxidation (M)	M9:Oxidation (M):1000.00	0 0 2 3 3 3 4 4 2 0 0 0 1 1 2 0 0 1 1 15 5	KTENKSILM(+15.99)LGDSDAETIEAW	DB Search
LELLESKEI	44.11	1072.6	9	44.4	9	-4.33	0.52	0.4	537.309	2	72.7339	778000	76002	Owen_091024_2ulchymoB2_HCD.raw	1	1	Substrate_HamM			1 1 3 1 2 2 2 1 1	LELLESKEI	DB Search
LELLESKEIK	44.09	1200.7	10	100	10	-0.2258	0.83	1.3	601.358	2	57.3598	434000	61687	Owen_091024_2ulchymoB2_HCD.raw	2	2	Substrate_HamM			5 10 31 35 30 9 9 11 15 5	LELLESKEIK	DB Search
LELLESKEIKR	44.07	1356.8	11	100	11	1.2856	0.9	0.4	679.408	2	51.6623	347000	56620	Owen_091024_2ulchymoB2_HCD.raw	1	1	Substrate_HamM			5 9 42 61 63 17 16 16 8 8 5	LELLESKEIKR	DB Search
LISGASTKIL	36.25	1001.61	10	70	10	-5.5992	0.65	1.1	501.815	2	58.9045	1280000	63008	Owen_091024_2ulchymoB2_HCD.raw	2	2	Substrate_HamM			1 1 2 2 1 2 3 6 5 5	LISGASTKIL	DB Search
LISGASTKILVDGGTAKSF	44.13	1864.03	19	78.9	19	-1.9349	0.69	1.4	933.026	2	69.4177	1380000	72530	Owen_091024_2ulchymoB2_HCD.raw	3	3	Substrate_HamM			0 0 9 6 6 10 2 2 31 16 14 14 3 3 5 5 7 1 1	LISGASTKILVDGGTAKSF	DB Search
LISTNGDKF	44.13	993.513	9	55.6	9	-0.8545	0.29	1	497.765	2	49.634	133000000	54651	Owen_091024_2ulchymoB2_HCD.raw	1	1	Substrate_HamM			1 1 1 1 5 6 7 4 4	LISTNGDKF	DB Search
LISTNGDKFSHPNIETL	43.02	1884.96	17	52.9	17	3.0773	0.74	0.8	943.489	2	69.3647	3280000	72422	Owen_091024_2ulchymoB2_HCD.raw	2	2	Substrate_HamM			0 0 9 0 4 4 5 9 0 7 12 1 1 5 5 0 0	LISTNGDKFSHPNIETL	DB Search
LIVTHIDNDHIGGAIKL	44.13	1828.02	17	64.7	17	-0.236	0.73	1.1	915.02	2	73.7492		77234	Owen_091024_2ulchymoB2_HCD.raw	0	0	Substrate_HamM			0 0 7 11 20 21 17 6 6 13 17 16 0 0 2 0 0	LIVTHIDNDHIGGAIKL	DB Search
LKTENKSIL	42.56	1044.62	9	33.3	9	7.6524	0.67	0.6	523.318	2	49.9539	14200000	54974	Owen_091024_2ulchymoB2_HCD.raw	3	3	Substrate_HamM			1 1 1 1 2 1 2 1 3	LKTENKSIL	DB Search
LLKTENKSIL	44.13	1157.7	10	100	10	-0.5839	0.65	0.7	579.86	2	49.9382	136000000	54931	Owen_091024_2ulchymoB2_HCD.raw	3	3	Substrate_HamM			3 3 10 5 7 7 4 4 6 5	LLKTENKSIL	DB Search
LLKTENKSILM	44.12	1288.74	11	72.7	11	-1.1516	0.77	0.7	430.589	3	55.5682	2200000	60074	Owen_091024_2ulchymoB2_HCD.raw	2	2	Substrate_HamM			0 0 4 4 3 3 3 3 0 6 5	LLKTENKSILM	DB Search
LLKTENKSILM(+15.99)	44.13	1304.74	11	81.8	11	0.1883	0.69	0.9	653.378	2	48.0405	645000	53020	Owen_091024_2ulchymoB2_HCD.raw	1	1	Substrate_HamM	Oxidation (M)	M11:Oxidation (M):1000.00	0 0 7 7 6 6 2 2 5 21 5	LLKTENKSILM(+15.99)	DB Search
LLNHEIPHLTNSF	38.2	1533.79	13	30.8	13	1.0107	0.7	1	767.907	2	73.6374	33700	77141	Owen_091024_2ulchymoB2_HCD.raw	1	1	Substrate_HamM			1 0 1 1 5 7 3 1 1 0 2 1 1	LLNHEIPHLTNSF	DB Search
LNHEIPHL	39.82	971.519	8	12.5	8	0.8215	0.68	0.4	486.768	2	52.3252	434000	57233	Owen_091024_2ulchymoB2_HCD.raw	1	1	Substrate_HamM			0 0 0 1 0 4 0 0	LNHEIPHL	DB Search
LNHEIPHLT	42.42	1072.57	9	77.8	9	1.0787	0.71	0.5	537.292	2	51.0842	18900000	56158	Owen_091024_2ulchymoB2_HCD.raw	1	1	Substrate_HamM			0 0 6 26 30 12 10 2 2	LNHEIPHLT	DB Search
LNHEIPHLTN	44.08	1186.61	10	80	10	1.3968	0.79	0.5	1187.62	1	49.9923	54200000	54944	Owen_091024_2ulchymoB2_HCD.raw	2	2	Substrate_HamM			0 0 6 18 60 12 7 15 5 5	LNHEIPHLTN	DB Search
LNHEIPHLTNSF	44.13	1420.71	12	83.3	12	-0.3159	0.73	0.9	711.364	2	64.0293	132000000	67993	Owen_091024_2ulchymoB2_HCD.raw	2	2	Substrate_HamM			0 0 4 53 37 12 10 3 3 4 18 5	LNHEIPHLTNSF	DB Search
LNHEIPHLTNSFL	44.13	1533.79	13	69.2	13	-0.7985	0.83	0.7	767.906	2	78.1047	107000000	82322	Owen_091024_2ulchymoB2_HCD.raw	3	3	Substrate_HamM			0 0 4 26 27 4 4 4 2 0 0 3 3	LNHEIPHLTNSFL	DB Search
LNSKSADSITV	42.53	1133.59	11	81.8	11	-1.6868	0.5	0.6	567.805	2	47.9039	3170000	52776	Owen_091024_2ulchymoB2_HCD.raw	1	1	Substrate_HamM			0 0 17 10 10 12 14 14 8 34 5	LNSKSADSITV	DB Search
LNSKSADSITVD	43.67	1248.62	12	83.3	12	-2.8464	0.49	0.8	625.319	2	42.1071	10800000	48184	Owen_091024_2ulchymoB2_HCD.raw	1	1	Substrate_HamM			0 0 15 8 8 11 11 24 4 6 3 3	LNSKSADSITVD	DB Search
LNSKSADSITVDAV	41.54	1418.73	14	64.3	14	-1.3078	0.75	0.7	710.372	2	56.1363	1630000	60645	Owen_091024_2ulchymoB2_HCD.raw	1	1	Substrate_HamM			0 0 15 15 9 8 8 28 36 22 1 10 0 0	LNSKSADSITVDAV	DB Search
LNSKSADSITVDAVKL	44.07	1659.9	16	75	16	-0.759	0.69	0.4	830.961	2	66.0626		69784	Owen_091024_2ulchymoB2_HCD.raw	0	0	Substrate_HamM			0 0 22 7 24 8 8 21 18 2 2 9 9 9 0 0	LNSKSADSITVDAVKL	DB Search
LNSKSADSITVDAVKLPH	44.13	1894.02	18	88.9	18	1.687	0.79	0.7	948.018	2	61.3632	45900000	65059	Owen_091024_2ulchymoB2_HCD.raw	3	3	Substrate_HamM			0 0 9 9 9 5 5 5 5 5 4 4 5 5 13 13 60 5	LNSKSADSITVDAVKLPH	DB Search
LNSKSADSITVDAVKLPHH	44.13	2031.07	19	89.5	19	3.6375	0.69	1	678.034	3	55.519	2860000	60014	Owen_091024_2ulchymoB2_HCD.raw	2	2	Substrate_HamM			0 0 10 7 7 5 5 18 31 9 9 17 12 12 24 24 31 31 5	LNSKSADSITVDAVKLPHH	DB Search
LNSKSADSITVDAVKLPHHGS	44.13	2175.13	21	76.2	21	3.7765	0.77	1.2	726.052	3	54.3433	84500	59052	Owen_091024_2ulchymoB2_HCD.raw	1	1	Substrate_HamM			0 0 7 5 5 2 2 4 8 11 11 12 12 14 21 21 27 27 0 0 0	LNSKSADSITVDAVKLPHHGS	DB Search
LNSKSADSITVDAVKLPHHGSRN	44.13	2445.27	23	78.3	23	3.2089	0.74	0.3	816.1	3	50.7528	26600000	55535	Owen_091024_2ulchymoB2_HCD.raw	4	4	Substrate_HamM			0 0 4 2 2 3 3 5 4 6 6 15 11 11 28 28 8 8 11 3 1 0 0	LNSKSADSITVDAVKLPHHGSRN	DB Search
LNSKSADSITVDAVKLPHHGSRNN	44.03	2559.32	24	62.5	24	5.1194	0.55	1	640.838	4	50.628	82200	55582	Owen_091024_2ulchymoB2_HCD.raw	1	1	Substrate_HamM			0 0 3 3 3 5 5 6 5 3 1 1 1 0 0 21 11 11 27 10 10 2 0 0	LNSKSADSITVDAVKLPHHGSRNN	DB Search
LNSKSADSITVDAVKLPHHGSRNNF	44.13	2706.38	25	68	25	1.9625	0.85	0.8	1354.2	2	55.5824	286000000	60215	Owen_091024_2ulchymoB2_HCD.raw	13	13	Substrate_HamM			0 0 3 1 1 2 2 3 3 5 8 9 12 12 17 28 7 7 17 4 3 0 0 0 1	LNSKSADSITVDAVKLPHHGSRNNF	DB Search
LSENIEHLANQPF	43.38	1510.74	13	53.8	13	19.5572	0.73	-3.5	756.377	2	97.0106		100053	Owen_091024_2ulchymoB2_HCD.raw	0	0	Substrate_HamM			0 0 0 0 8 0 0 8 3 9 9 10 5	LSENIEHLANQPF	DB Search
LSENIEHLANQPFTNDTSPPNKSSISF	42	2986.43	27	22.2	27	-32.3133	0.53	-11.1	1494.21	2	54.0876		58797	Owen_091024_2ulchymoB2_HCD.raw	0	0	Substrate_HamM			0 0 0 0 0 0 0 0 0 0 0 0 0 0 0 3 4 13 6 3 3 0 0 0 0 0 0	LSENIEHLANQPFTNDTSPPNKSSISF	DB Search
LSNANSYEGNISIH	44.07	1517.71	14	92.9	14	-0.6967	0.6	0.6	759.865	2	54.6232	10500000	59518	Owen_091024_2ulchymoB2_HCD.raw	11	11	Substrate_HamM			2 1 9 11 4 6 6 13 3 3 11 31 34 5	LSNANSYEGNISIH	DB Search
LSNANSYEGNISIHQGIKEF	44.03	2220.08	20	85	20	-1.8056	0.66	0.6	741.036	3	68.8286	8230000	71968	Owen_091024_2ulchymoB2_HCD.raw	2	2	Substrate_HamM			0 0 0 6 6 3 3 9 2 2 3 7 7 8 8 3 3 10 10 5	LSNANSYEGNISIHQGIKEF	DB Search
LSNANSYEGNISIHQGIKEFEL	44.11	2462.21	22	72.7	22	-0.4377	0.68	1.7	1232.12	2	85.0404	6310000	88861	Owen_091024_2ulchymoB2_HCD.raw	2	2	Substrate_HamM			0 0 10 16 14 6 6 18 3 2 5 13 13 25 15 6 6 0 0 7 0 0	LSNANSYEGNISIHQGIKEFEL	DB Search
LTSKHATKVKEVY	40.17	1502.85	13	46.2	13	8.4503	0.46	0	752.432	2	27.7248	5320000	33970	Owen_091024_2ulchymoB2_HCD.raw	3	3	Substrate_HamM			0 0 0 0 5 0 12 4 4 1 0 5 5	LTSKHATKVKEVY	DB Search
LTSKHATKVKEVYF	40.68	1649.91	14	50	14	11.061	0.38	0.8	550.98	3	47.7246	919000	52614	Owen_091024_2ulchymoB2_HCD.raw	1	1	Substrate_HamM			0 0 0 0 1 3 3 2 3 1 1 3 10 5	LTSKHATKVKEVYF	DB Search
M(+15.99)HDAAYGDSIL	43.73	1207.52	11	81.8	11	-4.365	0.63	0.5	604.768	2	59.6235	804000	63619	Owen_091024_2ulchymoB2_HCD.raw	1	1	Substrate_HamM	Oxidation (M)	M1:Oxidation (M):1000.00	0 0 27 39 52 40 15 15 17 10 5	M(+15.99)HDAAYGDSIL	DB Search
M(+15.99)KISM(+15.99)HDAAYGDSIL	36.95	1682.76	15	73.3	15	-1.0768	0.51	-0.1	842.391	2	56.043		60619	Owen_091024_2ulchymoB2_HCD.raw	0	0	Substrate_HamM	Oxidation (M);Oxidation (M)	M1:Oxidation (M):1000.00;M5:Oxidation (M):1000.00	2 2 20 11 8 0 0 3 3 5 0 0 4 4 4	M(+15.99)KISM(+15.99)HDAAYGDSIL	DB Search
M(+15.99)LGDSDAETIEAW	43.99	1452.61	13	84.6	13	1.7984	0.84	1.3	727.314	2	91.3007	3550000	94829	Owen_091024_2ulchymoB2_HCD.raw	9	9	Substrate_HamM	Oxidation (M)	M1:Oxidation (M):1000.00	1 1 8 6 6 6 17 15 13 3 3 28 5	M(+15.99)LGDSDAETIEAW	DB Search
MHDAAYGDSIL	44.11	1191.52	11	100	11	-2.4497	0.67	0.9	596.771	2	63.5999	754000	67311	Owen_091024_2ulchymoB2_HCD.raw	1	1	Substrate_HamM			5 26 48 38 38 52 24 24 28 13 5	MHDAAYGDSIL	DB Search
MLGDSDAETIEAW	42.5	1436.61	13	7.7	13	6.7551	0.81	0.1	719.315	2	100.876	1070000	103474	Owen_091024_2ulchymoB2_HCD.raw	2	2	Substrate_HamM			0 0 0 0 0 0 0 0 0 0 1 1 4	MLGDSDAETIEAW	DB Search
NDHIGGAIKLL	43.84	1149.65	11	72.7	11	-7.9794	0.6	0.6	575.834	2	66.3193	187000	69968	Owen_091024_2ulchymoB2_HCD.raw	1	1	Substrate_HamM			1 0 0 22 8 8 9 25 12 5 5	NDHIGGAIKLL	DB Search
NGINQILDVED	40.57	1228.59	11	54.5	11	-2.4645	0.5	0.6	615.306	2	87.3848	141000	91064	Owen_091024_2ulchymoB2_HCD.raw	1	1	Substrate_HamM			1 1 4 3 3 3 1 1 0 4 5	NGINQILDVED	DB Search
NHEIPHLTN	43.45	1073.53	9	77.8	9	-0.0521	0.63	0.5	537.771	2	42.0095	5660000	47744	Owen_091024_2ulchymoB2_HCD.raw	2	2	Substrate_HamM			1 1 8 8 5 2 4 3 3	NHEIPHLTN	DB Search
NHEIPHLTNSF	43.68	1307.63	11	100	11	0.0125	0.77	1	654.822	2	60.1453	11600000	64298	Owen_091024_2ulchymoB2_HCD.raw	2	2	Substrate_HamM			3 3 51 32 18 14 3 2 2 20 5	NHEIPHLTNSF	DB Search
NHEIPHLTNSFL	42.87	1420.71	12	58.3	12	-2.8466	0.69	1.3	474.579	3	74.3547	11500000	77794	Owen_091024_2ulchymoB2_HCD.raw	2	2	Substrate_HamM			0 0 25 21 13 13 3 1 1 1 3 5	NHEIPHLTNSFL	DB Search
NKATEGRQIH	42.86	1152.6	10	100	10	-51.8636	0.48	1.1	577.309	2	15.3858	2910000	18654	Owen_091024_2ulchymoB2_HCD.raw	1	1	Substrate_HamM			3 3 17 10 10 5 3 12 15 5	NKATEGRQIH	DB Search
NSFLSNANSY	39.91	1115.49	10	60	10	-1.1994	0.89	0.8	558.753	2	66.9057	315000	70479	Owen_091024_2ulchymoB2_HCD.raw	1	1	Substrate_HamM			5 5 11 1 0 0 0 2 8 5	NSFLSNANSY	DB Search
NSFLSNANSYEGNISIHQGIKEF	36.61	2568.22	23	13	23	-3.4231	0.72	1.6	857.085	3	85.1869		89108	Owen_091024_2ulchymoB2_HCD.raw	0	0	Substrate_HamM			0 0 9 1 0 0 0 0 0 0 0 1 1 2 2 0 0 0 0 0 1 0 0	NSFLSNANSYEGNISIHQGIKEF	DB Search
NSKSADSITVD	39.3	1135.54	11	81.8	11	-7.3633	0.42	0.2	568.776	2	33.3592	1630000	39765	Owen_091024_2ulchymoB2_HCD.raw	2	2	Substrate_HamM			5 0 0 5 8 8 23 10 5 6 5	NSKSADSITVD	DB Search
NSKSADSITVDAV	36.39	1305.64	13	69.2	13	-1.5396	0.52	0.6	653.83	2	51.4803	284000	56389	Owen_091024_2ulchymoB2_HCD.raw	1	1	Substrate_HamM			0 0 4 4 7 11 13 8 8 8 10 0 0	NSKSADSITVDAV	DB Search
NSKSADSITVDAVKLPH	44.13	1780.93	17	88.2	17	0.2481	0.8	0.9	594.653	3	58.1736	7840000	62493	Owen_091024_2ulchymoB2_HCD.raw	4	4	Substrate_HamM			0 0 6 7 6 6 18 15 9 9 10 5 5 27 27 61 5	NSKSADSITVDAVKLPH	DB Search
NSKSADSITVDAVKLPHHGSRN	44.13	2332.19	22	72.7	22	4.1226	0.7	0.8	778.406	3	48.0276	3450000	53021	Owen_091024_2ulchymoB2_HCD.raw	3	3	Substrate_HamM			0 0 2 2 6 6 10 6 8 8 19 3 0 24 34 6 6 12 3 0 0 0	NSKSADSITVDAVKLPHHGSRN	DB Search
NSKSADSITVDAVKLPHHGSRNNF	44.13	2593.3	24	58.3	24	1.3565	0.47	0.9	649.334	4	53.2895	55300000	58156	Owen_091024_2ulchymoB2_HCD.raw	6	6	Substrate_HamM			0 0 2 0 0 4 8 6 2 0 0 0 0 5 16 8 8 23 5 4 4 1 1 2	NSKSADSITVDAVKLPHHGSRNNF	DB Search
PDREAKIL	41.13	940.534	8	87.5	8	-1.3888	0.9	1	471.276	2	38.7514	6240000	45139	Owen_091024_2ulchymoB2_HCD.raw	1	1	Substrate_HamM			2 1 5 11 16 26 8 5	PDREAKIL	DB Search
PDREAKILL	39.5	1053.62	9	77.8	9	-4.5085	0.63	0.4	527.818	2	53.0771	419000	58116	Owen_091024_2ulchymoB2_HCD.raw	1	1	Substrate_HamM			0 0 2 2 3 3 4 3 3	PDREAKILL	DB Search
QGIKEFEL	38.92	962.507	8	100	8	-5.9135	0.65	0.8	482.262	2	67.9672	86700000	71334	Owen_091024_2ulchymoB2_HCD.raw	3	3	Substrate_HamM			5 12 12 2 2 8 16 5	QGIKEFEL	DB Search
QSRDDYF	38.6	929.388	7	100	7	-0.7349	0.52	0.5	465.702	2	48.3997	3090000	53377	Owen_091024_2ulchymoB2_HCD.raw	1	1	PSEFLA			5 2 2 5 8 5 5	QSRDDYF	DB Search
QSRDDYFRQEF	44.13	1489.66	11	100	11	4.6782	0.77	0.6	745.839	2	62.0515	37600000	66192	Owen_091024_2ulchymoB2_HCD.raw	2	2	PSEFLA			4 3 3 20 33 21 21 4 2 2 5	QSRDDYFRQEF	DB Search
QSRDDYFRQEFH	39.01	1626.72	12	58.3	12	5.665	0.81	0.6	543.248	3	54.2605	86300	58949	Owen_091024_2ulchymoB2_HCD.raw	1	1	PSEFLA			5 1 1 3 4 4 4 1 1 1 7 5	QSRDDYFRQEFH	DB Search
RGKVELW	30.66	886.502	7	100	7	0.3942	0.71	0.8	444.26	2	52.7392	114000	57807	Owen_091024_2ulchymoB2_HCD.raw	1	1	PSEFLA			5 5 6 11 11 11 5	RGKVELW	DB Search
RIRTANY	34.6	892.488	7	85.7	7	-3.4667	0.54	1	447.253	2	25.3463	11000000	30854	Owen_091024_2ulchymoB2_HCD.raw	1	1	Substrate_HamM			4 4 2 2 3 1 5	RIRTANY	DB Search
SADSITVDAVKLPHHGSRNNF	43.96	2264.13	21	61.9	21	2.9537	0.54	0.6	755.719	3	57.8736	108000	62201	Owen_091024_2ulchymoB2_HCD.raw	1	1	Substrate_HamM			0 0 14 14 4 3 0 0 0 3 17 22 11 11 17 6 0 0 1 2 2	SADSITVDAVKLPHHGSRNNF	DB Search
SAIIANTTSRD	43.86	1147.58	11	63.6	11	-2.6977	0.83	0.9	574.801	2	33.4489	155000	39931	Owen_091024_2ulchymoB2_HCD.raw	1	1	Substrate_HamM			1 1 21 63 37 9 9 4 4 0 0	SAIIANTTSRD	DB Search
SAIIANTTSRDED	44.08	1391.65	13	84.6	13	-1.0361	0.91	0.6	696.836	2	36.2738	445000	42649	Owen_091024_2ulchymoB2_HCD.raw	1	1	Substrate_HamM			0 0 29 56 53 24 23 15 5 4 3 2 2	SAIIANTTSRDED	DB Search
SAIIANTTSRDEDQLI	44.13	1745.88	16	75	16	-1.5552	0.8	0.8	873.95	2	68.5181	1360000000	74200	Owen_091024_2ulchymoB2_HCD.raw	57	57	Substrate_HamM			0 0 23 38 47 26 20 13 6 4 5 6 6 25 1 1	SAIIANTTSRDEDQLI	DB Search
SANLVRRIR	35	1083.66	9	55.6	9	0.9736	0.57	0.8	542.84	2	32.7161		39229	Owen_091024_2ulchymoB2_HCD.raw	0	0	Substrate_HamM			0 0 6 5 2 0 0 4 5	SANLVRRIR	DB Search
SENIEHLANQPF	44.1	1397.66	12	83.3	12	-1.7139	0.82	1.1	699.838	2	66.4768	1730000	70097	Owen_091024_2ulchymoB2_HCD.raw	1	1	Substrate_HamM			0 0 13 11 8 8 22 22 13 12 8 5	SENIEHLANQPF	DB Search
SFLSNANSY	34.2	1001.45	9	44.4	9	-1.5387	0.9	0.5	501.731	2	67.3366	905000	70999	Owen_091024_2ulchymoB2_HCD.raw	1	1	Substrate_HamM			0 0 9 2 0 1 1 15 5	SFLSNANSY	DB Search
SFLSNANSYEGNISIHQGIKEF	41.35	2454.18	22	63.6	22	-2.3135	0.76	0.3	819.07	3	86.0982	162000	90085	Owen_091024_2ulchymoB2_HCD.raw	1	1	Substrate_HamM			0 0 5 3 3 0 0 1 1 6 1 1 2 5 5 5 5 4 4 2 2 2	SFLSNANSYEGNISIHQGIKEF	DB Search
SGASTKILVDGGTAKSF	44.13	1637.86	17	88.2	17	-1.7905	0.59	0.4	819.94	2	55.8128	8840000	60312	Owen_091024_2ulchymoB2_HCD.raw	5	5	Substrate_HamM			0 0 28 8 8 17 21 36 14 15 13 3 3 12 16 16 5	SGASTKILVDGGTAKSF	DB Search
SHPNIETL	44.05	909.456	8	75	8	-1.7456	0.71	0.6	455.736	2	49.1699	88100000	53820	Owen_091024_2ulchymoB2_HCD.raw	1	1	Substrate_HamM			0 0 4 4 32 14 36 5	SHPNIETL	DB Search
SHPNIETLARIIKF	44.09	1637.93	14	64.3	14	-3.146	0.74	1	546.984	3	89.3305	591000	92873	Owen_091024_2ulchymoB2_HCD.raw	1	1	Substrate_HamM			0 0 1 9 13 22 7 7 1 1 2 2 8 5	SHPNIETLARIIKF	DB Search
SIHQGIKEFEL	44.1	1299.68	11	81.8	11	11.957	0.73	1.8	650.851	2	78.3633	275000	82000	Owen_091024_2ulchymoB2_HCD.raw	1	1	Substrate_HamM			0 0 3 10 10 15 3 3 6 6 5	SIHQGIKEFEL	DB Search
SILISGASTKIL	42.39	1201.73	12	83.3	12	-7.0584	0.42	1.1	601.873	2	77.6121	108000	81174	Owen_091024_2ulchymoB2_HCD.raw	1	1	Substrate_HamM			0 0 46 11 11 3 3 5 6 6 6 5	SILISGASTKIL	DB Search
SILISGASTKILVDGGTAKSF	44.11	2064.15	21	81	21	-4.9876	0.76	1.9	1033.08	2	83.1438	23300	86998	Owen_091024_2ulchymoB2_HCD.raw	1	1	Substrate_HamM			0 0 50 7 9 6 3 4 2 2 3 4 4 10 2 2 0 0 2 2 2	SILISGASTKILVDGGTAKSF	DB Search
SITVDAVKLPHHGSRNNF	39.75	1991.03	18	55.6	18	3.7257	0.73	0.6	996.527	2	54.8045		59464	Owen_091024_2ulchymoB2_HCD.raw	0	0	Substrate_HamM			0 0 3 2 4 2 2 8 8 0 0 3 3 1 1 2 0 0	SITVDAVKLPHHGSRNNF	DB Search
SKHATKVKEVY	44.12	1288.71	11	81.8	11	2.1071	0.51	0.7	645.366	2	21.6801	5170000	26502	Owen_091024_2ulchymoB2_HCD.raw	5	5	Substrate_HamM			0 0 6 6 6 5 5 3 3 8 5	SKHATKVKEVY	DB Search
SKSADSITVDAVKLPHHGSRNNF	44.13	2479.26	23	69.6	23	2.3221	0.51	0.7	620.823	4	53.3029	8110000	58283	Owen_091024_2ulchymoB2_HCD.raw	4	4	Substrate_HamM			0 0 2 2 3 8 8 4 2 1 1 1 12 23 12 12 27 5 1 1 2 2 3	SKSADSITVDAVKLPHHGSRNNF	DB Search
SLILQQQNIPL	44.13	1265.73	11	63.6	11	-3.1461	0.9	0.6	633.876	2	93.3509	2330000	96408	Owen_091024_2ulchymoB2_HCD.raw	1	1	Substrate_HamM			0 0 10 8 4 4 5 4 3 1 1	SLILQQQNIPL	DB Search
SLSENIEHLANQPF	44.08	1597.77	14	71.4	14	2.5155	0.83	1	799.897	2	92.7613	216000	95954	Owen_091024_2ulchymoB2_HCD.raw	1	1	Substrate_HamM			0 0 4 4 0 0 4 4 22 9 9 6 10 5	SLSENIEHLANQPF	DB Search
SM(+15.99)HDAAYGDSIL	44.11	1294.55	12	83.3	12	-4.9636	0.63	0.7	648.284	2	59.5402	7180000	63530	Owen_091024_2ulchymoB2_HCD.raw	1	1	Substrate_HamM	Oxidation (M)	M2:Oxidation (M):1000.00	0 0 7 11 33 43 35 10 10 16 11 5	SM(+15.99)HDAAYGDSIL	DB Search
SM(+15.99)HDAAYGDSILISGASTKIL	44.11	2165.07	21	76.2	21	0.7273	0.6	0.6	722.698	3	85.1671	66900	89089	Owen_091024_2ulchymoB2_HCD.raw	1	1	Substrate_HamM	Oxidation (M)	M2:Oxidation (M):1000.00	0 0 9 9 26 68 62 20 20 24 25 25 27 15 4 0 15 19 23 0 0	SM(+15.99)HDAAYGDSILISGASTKIL	DB Search
SMHDAAYGDSIL	44.13	1278.56	12	83.3	12	-3.5276	0.59	0.8	640.287	2	65.6044	11500000	69593	Owen_091024_2ulchymoB2_HCD.raw	1	1	Substrate_HamM			0 0 3 24 35 43 25 11 11 13 9 5	SMHDAAYGDSIL	DB Search
SMHDAAYGDSILISGASTKIL	43.44	2149.07	21	57.1	21	-0.0669	0.63	0.4	1075.55	2	89.0883		92820	Owen_091024_2ulchymoB2_HCD.raw	0	0	Substrate_HamM			0 0 2 0 0 19 15 4 2 11 0 0 3 3 3 3 3 9 0 0 0	SMHDAAYGDSILISGASTKIL	DB Search
SNANSYEGNISIH	43.91	1404.63	13	53.8	13	-1.0604	0.68	0.6	703.323	2	50.0511	23900000	54770	Owen_091024_2ulchymoB2_HCD.raw	1	1	Substrate_HamM			0 0 5 1 1 2 5 1 1 3 6 6 5	SNANSYEGNISIH	DB Search
SNANSYEGNISIHQGIKEF	44.12	2107	19	73.7	19	-2.1914	0.69	1.1	1054.51	2	65.4003	6660000	68908	Owen_091024_2ulchymoB2_HCD.raw	2	2	Substrate_HamM			0 0 62 5 19 22 22 12 11 11 22 22 4 4 8 8 0 0 1	SNANSYEGNISIHQGIKEF	DB Search
SNANSYEGNISIHQGIKEFEL	44.11	2349.12	21	81	21	0.3641	0.79	0.9	1175.57	2	82.8206	10200000	86847	Owen_091024_2ulchymoB2_HCD.raw	3	3	Substrate_HamM			0 0 41 22 22 15 39 18 13 13 14 14 8 8 10 10 2 2 6 0 0	SNANSYEGNISIHQGIKEFEL	DB Search
SPDREAKI	38.93	914.482	8	100	8	8.5446	0.6	0.4	458.249	2	38.8953		45157	Owen_091024_2ulchymoB2_HCD.raw	0	0	Substrate_HamM			4 4 10 10 10 12 12 5	SPDREAKI	DB Search
SPDREAKIL	43.64	1027.57	9	77.8	9	-1.7632	0.9	0.6	514.792	2	38.9011	172000000	45044	Owen_091024_2ulchymoB2_HCD.raw	1	1	Substrate_HamM			1 1 4 7 10 20 32 4 4	SPDREAKIL	DB Search
SPDREAKILL	43.16	1140.65	10	80	10	-4.154	0.79	0.8	571.334	2	53.0955	22200000	58053	Owen_091024_2ulchymoB2_HCD.raw	2	2	Substrate_HamM			0 0 4 4 9 11 29 25 4 4	SPDREAKILL	DB Search
SPDREAKILLN	39.78	1254.69	11	63.6	11	0.6895	0.76	0.5	628.355	2	51.2782	520000	56276	Owen_091024_2ulchymoB2_HCD.raw	2	2	Substrate_HamM			0 0 1 1 2 2 7 8 3 4 4	SPDREAKILLN	DB Search
SPRNAEYEIDDAVQSVF	40.18	1938.9	17	64.7	17	3.3144	0.78	2.1	970.459	2	100.434	15000	102902	Owen_091024_2ulchymoB2_HCD.raw	1	1	PSEFLB			0 0 0 0 2 4 3 3 3 3 7 10 10 3 0 1 3	SPRNAEYEIDDAVQSVF	DB Search
SPSLEGVDTL	42.3	1016.5	10	70	10	-4.2887	0.34	0.3	509.26	2	73.0731	1010000	76610	Owen_091024_2ulchymoB2_HCD.raw	1	1	Substrate_HamM			0 0 9 4 4 5 2 1 13 5	SPSLEGVDTL	DB Search
SPSLEGVDTLDAL	43.93	1315.65	13	76.9	13	0.607	0.7	0.1	658.834	2	96.7302	346000	99619	Owen_091024_2ulchymoB2_HCD.raw	1	1	Substrate_HamM			0 0 4 3 3 6 6 7 8 1 2 10 5	SPSLEGVDTLDAL	DB Search
SPSLEGVDTLDALIV	42.17	1527.8	15	53.3	15	-31.5196	0.53	1.8	764.912	2	123.11		119878	Owen_091024_2ulchymoB2_HCD.raw	0	0	Substrate_HamM			0 0 2 2 2 3 3 5 5 0 0 5 1 0 0	SPSLEGVDTLDALIV	DB Search
SPSLEGVDTLDALIVT	43.36	1628.85	16	37.5	16	-36.4387	0.66	0.4	815.435	2	119.678	52000	117389	Owen_091024_2ulchymoB2_HCD.raw	2	2	Substrate_HamM			0 0 5 1 1 4 4 2 2 0 0 12 1 1 0 0	SPSLEGVDTLDALIVT	DB Search
SPSLEGVDTLDALIVTH	44.12	1765.91	17	76.5	17	-16.0003	0.82	1	883.965	2	109.383	881000	110325	Owen_091024_2ulchymoB2_HCD.raw	2	2	Substrate_HamM			0 0 20 12 12 11 6 10 10 0 0 2 5 17 17 34 5	SPSLEGVDTLDALIVTH	DB Search
SPSLEGVDTLDALIVTHIDNDHIGGAIK	34.28	2899.49	28	21.4	28	-23.0707	0.38	1.2	725.883	4	114.457	12200	113563	Owen_091024_2ulchymoB2_HCD.raw	1	1	Substrate_HamM			0 0 0 0 12 0 0 0 4 0 0 3 0 0 0 0 0 0 0 0 0 0 0 8 4 4 0 0	SPSLEGVDTLDALIVTHIDNDHIGGAIK	DB Search
SPSLEGVDTLDALIVTHIDNDHIGGAIKL	44.13	3012.58	29	79.3	29	-25.0897	0.62	0.3	754.153	4	123.592	62200	120125	Owen_091024_2ulchymoB2_HCD.raw	1	1	Substrate_HamM			0 0 44 29 26 26 19 19 15 0 0 21 3 4 4 33 33 61 18 18 21 26 26 31 15 15 22 0 0	SPSLEGVDTLDALIVTHIDNDHIGGAIKL	DB Search
SSLSENIEHL	44.13	1127.55	10	60	10	-0.0571	0.61	0.8	564.782	2	65.5168	19100000	69429	Owen_091024_2ulchymoB2_HCD.raw	1	1	Substrate_HamM			1 1 8 11 11 12 12 32 0 0	SSLSENIEHL	DB Search
SSLSENIEHLANQPF	44.13	1684.81	15	86.7	15	5.7272	0.88	0.5	843.412	2	97.014	276000000	100056	Owen_091024_2ulchymoB2_HCD.raw	34	34	Substrate_HamM			0 0 5 3 3 3 4 4 4 19 15 11 11 8 5	SSLSENIEHLANQPF	DB Search
STKILVDGGTAKSF	44.13	1422.77	14	57.1	14	-0.0154	0.71	0.7	712.395	2	52.6901	10900000	57715	Owen_091024_2ulchymoB2_HCD.raw	1	1	Substrate_HamM			0 0 1 3 3 3 4 1 1 1 2 3 3 3	STKILVDGGTAKSF	DB Search
SVAFESF	43.91	785.36	7	71.4	7	-7.7541	0.78	0.8	786.369	1	76.801	2540000	80643	Owen_091024_2ulchymoB2_HCD.raw	1	1	Substrate_HamM			0 0 76 17 12 28 5	SVAFESF	DB Search
SYEGNISIHQGIKEF	41.13	1720.84	15	53.3	15	-2.3599	0.68	-1.4	861.429	2	63.9671	39700	67660	Owen_091024_2ulchymoB2_HCD.raw	1	1	Substrate_HamM			0 0 0 0 2 2 1 0 6 4 4 0 7 7 5	SYEGNISIHQGIKEF	DB Search
SYEGNISIHQGIKEFEL	34.85	1962.97	17	23.5	17	-0.356	0.46	0.6	655.332	3	82.8148	41300	86655	Owen_091024_2ulchymoB2_HCD.raw	1	1	Substrate_HamM			0 0 2 0 0 0 1 1 1 1 1 1 2 2 2 0 0	SYEGNISIHQGIKEFEL	DB Search
THIDNDHIGGAIKL	43.28	1502.78	14	42.9	14	-0.8357	0.3	0.9	501.937	3	56.4668	1420000	60885	Owen_091024_2ulchymoB2_HCD.raw	1	1	Substrate_HamM			0 0 13 3 3 3 10 1 0 0 0 0 0 5	THIDNDHIGGAIKL	DB Search
THIDNDHIGGAIKLL	44.13	1615.87	15	86.7	15	-1.1158	0.63	0.9	539.632	3	69.7046	24900000	72957	Owen_091024_2ulchymoB2_HCD.raw	7	7	Substrate_HamM			0 0 35 8 8 11 26 6 2 2 5 5 16 7 5	THIDNDHIGGAIKLL	DB Search
TIKSKIEIGIY	44.09	1263.74	11	81.8	11	-2.6257	0.63	0.6	632.881	2	63.3842	6500000	67257	Owen_091024_2ulchymoB2_HCD.raw	3	3	PSEFLA			0 0 5 3 12 9 7 5 5 9 5	TIKSKIEIGIY	DB Search
TKILVDGGTAKSF	44.13	1335.74	13	76.9	13	-0.2027	0.68	1	446.255	3	52.1681	1810000	57153	Owen_091024_2ulchymoB2_HCD.raw	2	2	Substrate_HamM			0 0 12 13 2 1 2 2 3 7 6 6 5	TKILVDGGTAKSF	DB Search
TKVKEVY	41.84	865.491	7	100	7	-1.0705	0.41	0.9	433.754	2	26.4097	21900000	32153	Owen_091024_2ulchymoB2_HCD.raw	1	1	Substrate_HamM			2 2 9 3 3 3 5	TKVKEVY	DB Search
TKVKEVYF	40.99	1012.56	8	75	8	0.7837	0.47	0.9	507.288	2	50.4989	18100000	55329	Owen_091024_2ulchymoB2_HCD.raw	1	1	Substrate_HamM			1 1 19 9 3 7 46 5	TKVKEVYF	DB Search
TNDTSPPNKSSISF	44.12	1493.7	14	57.1	14	0.1867	0.74	0.6	747.859	2	54.2066	403000000	58065	Owen_091024_2ulchymoB2_HCD.raw	2	2	Substrate_HamM			0 0 55 7 7 18 1 1 1 1 5 10 63 5	TNDTSPPNKSSISF	DB Search
TNDTSPPNKSSISFL	44.04	1606.78	15	86.7	15	-2.9169	0.68	0.9	804.402	2	69.6052	13200000	72536	Owen_091024_2ulchymoB2_HCD.raw	5	5	Substrate_HamM			0 0 46 6 6 15 13 12 2 2 7 4 4 10 5	TNDTSPPNKSSISFL	DB Search
TSKHATKVKE	43.95	1127.63	10	70	10	-0.0019	0.47	0.9	564.824	2	10.7169		13023	Owen_091024_2ulchymoB2_HCD.raw	0	0	Substrate_HamM			1 1 1 8 3 3 3 8 2 2	TSKHATKVKE	DB Search
TSKHATKVKEV	44.11	1226.7	11	81.8	11	1.0037	0.61	1	614.358	2	15.105	1290000	18338	Owen_091024_2ulchymoB2_HCD.raw	2	2	Substrate_HamM			0 0 3 6 6 5 3 3 2 2 3	TSKHATKVKEV	DB Search
TSKHATKVKEVY	44.13	1389.76	12	83.3	12	5.1145	0.5	0.6	695.89	2	22.2004	394000000	27753	Owen_091024_2ulchymoB2_HCD.raw	3	3	Substrate_HamM			0 0 3 4 5 4 4 6 2 2 5 5	TSKHATKVKEVY	DB Search
TSKHATKVKEVYF	44.13	1536.83	13	69.2	13	5.2678	0.67	0.6	769.424	2	39.9667	110000000	46155	Owen_091024_2ulchymoB2_HCD.raw	6	6	Substrate_HamM			0 0 6 6 6 6 4 4 1 1 6 8 5	TSKHATKVKEVYF	DB Search
TSPPNKSSISF	43.32	1163.58	11	72.7	11	-0.1693	0.78	0.8	582.8	2	51.9182	1130000	56930	Owen_091024_2ulchymoB2_HCD.raw	1	1	Substrate_HamM			1 1 33 16 11 6 4 1 3 80 5	TSPPNKSSISF	DB Search
TVDAVKLPHHGSRNNF	44.13	1790.92	16	68.8	16	18.7356	0.58	0.6	597.981	3	55.6836	1310000	60420	Owen_091024_2ulchymoB2_HCD.raw	2	2	Substrate_HamM			0 0 11 4 1 10 12 13 13 37 7 1 1 2 2 4	TVDAVKLPHHGSRNNF	DB Search
VDAVKLPHHGSRNNF	40.03	1689.87	15	73.3	15	7.9418	0.52	0.6	564.299	3	43.7782		49536	Owen_091024_2ulchymoB2_HCD.raw	0	0	Substrate_HamM			0 0 13 13 0 0 5 5 51 4 4 4 3 3 5	VDAVKLPHHGSRNNF	DB Search
VDGGTAKSF	44.12	880.429	9	100	9	-4.7155	0.5	1	441.223	2	30.6297	51900000	36946	Owen_091024_2ulchymoB2_HCD.raw	1	1	Substrate_HamM			4 3 2 2 3 6 6 6 5	VDGGTAKSF	DB Search
VDGGTAKSFADW	43.17	1252.57	12	83.3	12	1.5588	0.56	1	627.295	2	72.6187	1930000	75849	Owen_091024_2ulchymoB2_HCD.raw	1	1	Substrate_HamM			5 5 4 2 2 6 1 0 2 2 21 5	VDGGTAKSFADW	DB Search
VFYDKETDF	37.88	1162.52	9	66.7	9	2.3973	0.79	0.8	582.268	2	65.1942	4020000	68808	Owen_091024_2ulchymoB2_HCD.raw	1	1	PSEFLA			3 3 5 5 0 0 1 3 5	VFYDKETDF	DB Search
VFYDKETDFAIL	43.67	1459.72	12	83.3	12	3.4691	0.67	0.5	730.871	2	98.3044	2540000	101031	Owen_091024_2ulchymoB2_HCD.raw	1	1	PSEFLA			0 0 12 12 7 7 15 15 22 22 12 5	VFYDKETDFAIL	DB Search
VRRIRTANY	42.12	1147.66	9	55.6	9	6.9237	0.64	0.4	574.837	2	27.79	7110000	34076	Owen_091024_2ulchymoB2_HCD.raw	1	1	Substrate_HamM			0 0 8 5 0 0 3 5 5	VRRIRTANY	DB Search
VTHIDNDHIGGAIKLL	44.13	1714.94	16	87.5	16	5.5331	0.62	0.9	572.654	3	76.8325	1470000	80604	Owen_091024_2ulchymoB2_HCD.raw	1	1	Substrate_HamM			0 0 9 34 34 11 11 24 8 8 3 6 6 33 10 5	VTHIDNDHIGGAIKLL	DB Search
WNSIMAW	37.1	906.406	7	100	7	-32.9049	0.32	8.7	907.423	1	77.0492	101000	80859	Owen_091024_2ulchymoB2_HCD.raw	1	1	PSEFLB			5 4 4 8 4 3 3	WNSIMAW	DB Search
YDKETDFAIL	43.94	1213.59	10	80	10	-4.9065	0.56	1	607.802	2	82.4173	3010000	86411	Owen_091024_2ulchymoB2_HCD.raw	1	1	PSEFLA			1 1 20 31 41 41 44 44 59 5	YDKETDFAIL	DB Search
YLISTNGDKF	41.56	1156.58	10	20	10	-0.916	0.14	1	579.297	2	64.4994	474000	68196	Owen_091024_2ulchymoB2_HCD.raw	1	1	Substrate_HamM			0 0 4 1 1 6 0 1 1 1	YLISTNGDKF	DB Search

## Sheet: Table S5
Table S4. Mass spetrometry results for HamM fragment 3
Peptide	-10LgP	Mass	Tag Length	CAA (%)	Length	Delta RT	MS2 Correlation	ppm	m/z	z	RT	Area	Scan	Source File	#Feature	#Feature 1ulGluC_A3	Accession	PTM	AScore	Positional Confidence	tag(>=0.0%)	Found By
AHSLEAMFLPPSIVALE	33.66	1823.95	17	5.9	17	-106.859	0.16	-12.1	912.971	2	54.0412	8310000	63142	Owen_091024_1ul_GluC_A3_HCD.raw	1	1	PSEFLB			0 0 0 0 0 0 0 0 0 1 3 0 0 0 1 0 0	AHSLEAMFLPPSIVALE	DB Search
AIIANTTSRDE	39.12	1189.59	11	54.5	11	21.4558	0.68	1.8	595.805	2	32.2558		38242	Owen_091024_1ul_GluC_A3_HCD.raw	0	0	Substrate_HamM			0 0 44 50 21 14 10 0 0 0 2	AIIANTTSRDE	DB Search
AKILLNHE	39.37	936.539	8	50	8	19.3147	0.44	2.9	469.278	2	32.7147	623000	38615	Owen_091024_1ul_GluC_A3_HCD.raw	1	1	Substrate_HamM			0 0 7 6 6 12 1 1	AKILLNHE	DB Search
ALIVTHIDNDHIGGAIKLLTSKHATKVKE	39.96	3121.76	29	62.1	29	-4.2343	0.49	2.2	781.449	4	75.9657	19600000	88930	Owen_091024_1ul_GluC_A3_HCD.raw	6	6	Substrate_HamM			0 0 39 4 4 7 14 0 0 0 0 0 1 1 1 1 10 9 9 20 9 9 25 25 10 10 14 4 4	ALIVTHIDNDHIGGAIKLLTSKHATKVKE	DB Search
ASTKILVDGGTAKSFADWSPSLE	39.88	2379.2	23	60.9	23	-17.1818	0.71	2.2	1190.61	2	89.5182	1590000	106359	Owen_091024_1ul_GluC_A3_HCD.raw	2	2	Substrate_HamM			0 0 0 0 17 39 26 13 5 5 0 1 0 0 4 0 4 4 28 17 17 10 5	ASTKILVDGGTAKSFADWSPSLE	DB Search
AWLNSKSADSITVD	37.47	1505.74	14	71.4	14	-8.7049	0.82	2.9	753.878	2	68.9951		80676	Owen_091024_1ul_GluC_A3_HCD.raw	0	0	Substrate_HamM			0 0 15 4 4 0 0 6 6 13 3 6 2 2	AWLNSKSADSITVD	DB Search
DQLIGYSEGTSL	28.63	1281.61	12	41.7	12	-58.5736	0.42	-3.9	641.809	2	41.4264	254000	48779	Owen_091024_1ul_GluC_A3_HCD.raw	1	1	Substrate_HamM			1 0 36 5 1 1 3 10 2 1 1 1	DQLIGYSEGTSL	DB Search
DTSVKHDEEISSLSE	32.46	1674.76	15	86.7	15	42.8356	0.49	10.2	838.395	2	80.8356	257000	95020	Owen_091024_1ul_GluC_A3_HCD.raw	1	1	Substrate_HamM			0 0 13 13 5 5 20 21 21 4 4 16 11 4 4	DTSVKHDEEISSLSE	DB Search
FAILSSDSLTIKSKIE	36.26	1750.97	16	100	16	-15.8974	0.6	1.7	584.665	3	82.0026	30700	96595	Owen_091024_1ul_GluC_A3_HCD.raw	1	1	PSEFLA			5 10 13 2 7 2 2 5 6 15 15 10 7 7 10 5	FAILSSDSLTIKSKIE	DB Search
FHAAKC(+57.02)VFYDKE	38.6	1513.7	12	100	12	19.6591	0.78	4.5	757.862	2	45.8591	103000	53814	Owen_091024_1ul_GluC_A3_HCD.raw	1	1	PSEFLA	Carbamidomethylation		5 5 44 11 4 3 6 11 12 12 5 5	FHAAKC(+57.02)VFYDKE	DB Search
GASTKILVDGGTAKSFADWSPSLE	34.62	2436.22	24	58.3	24	-17.8179	0.66	3	813.082	3	90.0821	269000	106985	Owen_091024_1ul_GluC_A3_HCD.raw	1	1	Substrate_HamM			0 0 0 3 11 26 21 16 5 3 3 4 5 2 0 0 0 0 0 9 7 7 0 0	GASTKILVDGGTAKSFADWSPSLE	DB Search
GGTAKSFADWSPSLE	39.79	1551.72	15	80	15	-13.3239	0.76	2.4	776.869	2	80.1761	17100000	94248	Owen_091024_1ul_GluC_A3_HCD.raw	1	1	Substrate_HamM			0 0 0 18 19 27 13 13 28 24 24 22 22 42 5	GGTAKSFADWSPSLE	DB Search
GNISIHQGIKE	39.92	1194.64	11	81.8	11	20.8752	0.59	2.3	598.326	2	39.9752	1670000	47096	Owen_091024_1ul_GluC_A3_HCD.raw	1	1	Substrate_HamM			0 0 6 6 6 6 6 2 4 4 4	GNISIHQGIKE	DB Search
GPSRKSLLKIQQKWLE	39.95	1910.11	16	68.8	16	19.0406	0.72	2.7	637.712	3	72.0406	2070000	83935	Owen_091024_1ul_GluC_A3_HCD.raw	1	1	Substrate_HamM			0 0 12 0 0 24 24 51 62 14 7 6 1 5 30 5	GPSRKSLLKIQQKWLE	DB Search
GRQIHRT	35.36	866.484	7	42.9	7	-30.4713	0.7	2.6	434.25	2	12.8287	22700000	15917	Owen_091024_1ul_GluC_A3_HCD.raw	2	2	Substrate_HamM			0 0 26 26 33 1 1	GRQIHRT	DB Search
GRQIHRTSLNK	34.23	1308.74	11	63.6	11	35.093	0.6	2.4	655.378	2	19.993	1830000	24357	Owen_091024_1ul_GluC_A3_HCD.raw	2	2	Substrate_HamM			0 0 12 14 5 4 1 1 9 7 5	GRQIHRTSLNK	DB Search
GRQIHRTSLNKNIIIGE	38.58	1948.1	17	35.3	17	23.1195	0.54	3.5	975.059	2	46.7195	236000000	54838	Owen_091024_1ul_GluC_A3_HCD.raw	12	12	Substrate_HamM			0 0 8 6 6 4 1 0 1 7 0 1 1 1 2 1 1	GRQIHRTSLNKNIIIGE	DB Search
GRQIHRTSLNKNIIIGEFE	37.29	2224.21	19	47.4	19	3.1853	0.51	2.4	742.412	3	63.2853	5040000	73457	Owen_091024_1ul_GluC_A3_HCD.raw	1	1	Substrate_HamM			0 0 6 6 16 9 1 0 0 2 3 1 0 0 3 1 1 28 5	GRQIHRTSLNKNIIIGEFE	DB Search
GTSLSLIL	31.39	802.48	8	87.5	8	-43.2321	0.59	2.6	803.489	1	94.9679	189000	112608	Owen_091024_1ul_GluC_A3_HCD.raw	1	1	Substrate_HamM			5 0 10 11 11 9 2 2	GTSLSLIL	DB Search
GTSLSLILQ	32.41	930.539	9	77.8	9	-33.153	0.51	2.8	466.278	2	87.147	816000	103204	Owen_091024_1ul_GluC_A3_HCD.raw	1	1	Substrate_HamM			0 0 2 2 2 3 4 38 5	GTSLSLILQ	DB Search
GTSLSLILQQQ	36.54	1186.66	11	81.8	11	-22.3133	0.35	2.8	594.337	2	86.7867	28700000	102851	Owen_091024_1ul_GluC_A3_HCD.raw	10	10	Substrate_HamM			0 0 9 8 8 9 4 12 12 48 5	GTSLSLILQQQ	DB Search
GTSLSLILQQQNIPLNK	35.95	1866.06	17	88.2	17	-26.7498	0.8	2.8	934.039	2	89.7502	467000	106477	Owen_091024_1ul_GluC_A3_HCD.raw	2	2	Substrate_HamM			0 0 2 2 2 2 5 5 3 3 4 5 8 12 12 4 4	GTSLSLILQQQNIPLNK	DB Search
GTSLSLILQQQNIPLNKA	30.42	1937.09	18	44.4	18	-26.5589	0.81	2.5	969.557	2	91.1411	631000	108182	Owen_091024_1ul_GluC_A3_HCD.raw	1	1	Substrate_HamM			0 0 0 0 0 0 8 2 2 6 6 0 0 14 14 15 0 1	GTSLSLILQQQNIPLNKA	DB Search
GTSLSLILQQQNIPLNKATE	39.95	2167.18	20	50	20	-25.6628	0.86	2.3	1084.6	2	91.4372	949000000	108476	Owen_091024_1ul_GluC_A3_HCD.raw	71	71	Substrate_HamM			0 0 0 0 5 5 10 9 0 0 2 8 9 8 8 15 0 0 1 1	GTSLSLILQQQNIPLNKATE	DB Search
GVDTLDALIVTHIDNDHIGGAIKLLTSKHATKVKE	39.73	3722.04	35	48.6	35	N/A	NaN	3.6	532.729	7	100.855	3230000	119276	Owen_091024_1ul_GluC_A3_HCD.raw	6	6	Substrate_HamM			0 0 4 4 3 3 5 0 0 0 0 0 0 0 0 0 0 0 0 0 0 0 0 2 3 3 2 2 10 7 3 2 2 3 3	GVDTLDALIVTHIDNDHIGGAIKLLTSKHATKVKE	DB Search
GYSEGTSLSLILQQQNIPLNKATE	39.95	2603.34	24	66.7	24	-22.674	0.86	3.1	1302.68	2	99.226	5580000	117684	Owen_091024_1ul_GluC_A3_HCD.raw	2	2	Substrate_HamM			0 0 3 0 0 7 13 4 5 6 6 5 4 2 2 5 8 4 4 16 0 0 0 0	GYSEGTSLSLILQQQNIPLNKATE	DB Search
HRTSLNKNIIIGE	39.11	1493.83	13	69.2	13	14.6365	0.66	2.3	747.925	2	47.4365		55685	Owen_091024_1ul_GluC_A3_HCD.raw	0	0	Substrate_HamM			0 0 0 0 3 8 13 13 7 2 4 5 5	HRTSLNKNIIIGE	DB Search
IDTSVKHDEEISSLSE	35.7	1787.84	16	50	16	33.834	0.66	11.1	894.938	2	80.434	2660000	94553	Owen_091024_1ul_GluC_A3_HCD.raw	4	4	Substrate_HamM			0 0 3 2 0 0 0 0 0 0 4 4 8 3 2 2	IDTSVKHDEEISSLSE	DB Search
IELIGPSRKSLLKIQQKWLE	39.95	2378.4	20	70	20	-8.2178	0.69	2.3	793.811	3	83.6822	16700000	99028	Owen_091024_1ul_GluC_A3_HCD.raw	2	2	Substrate_HamM			0 0 28 2 2 1 1 0 1 6 19 7 7 4 3 3 6 6 6 5	IELIGPSRKSLLKIQQKWLE	DB Search
IGDRSDDLE	37.31	1018.46	9	88.9	9	23.0298	0.45	2.1	510.237	2	31.8298	916000	37593	Owen_091024_1ul_GluC_A3_HCD.raw	1	1	Substrate_HamM			5 2 2 1 3 3 20 16 5	IGDRSDDLE	DB Search
IGPSRKSLLKIQQKWLE	39.96	2023.19	17	76.5	17	10.6151	0.68	2.2	675.407	3	72.2151	274000	84611	Owen_091024_1ul_GluC_A3_HCD.raw	2	2	Substrate_HamM			0 0 1 1 2 7 12 16 17 12 6 4 3 3 3 6 5	IGPSRKSLLKIQQKWLE	DB Search
IHRTSLNKNIIIGE	39.93	1606.92	14	85.7	14	12.2526	0.52	2.8	536.647	3	49.6526	207000000	58096	Owen_091024_1ul_GluC_A3_HCD.raw	4	4	Substrate_HamM			0 0 10 3 3 17 23 13 11 7 4 4 36 5	IHRTSLNKNIIIGE	DB Search
IKRRLISP	31.79	981.645	8	62.5	8	39.2559	0.36	2.3	491.831	2	38.6559	261000	45466	Owen_091024_1ul_GluC_A3_HCD.raw	1	1	Substrate_HamM			0 0 3 2 2 1 29 5	IKRRLISP	DB Search
IKRRLISPR	32.03	1137.75	9	77.8	9	42.0311	0.63	2.2	569.881	2	25.9311	2590000	31934	Owen_091024_1ul_GluC_A3_HCD.raw	2	2	Substrate_HamM			1 1 2 4 4 4 4 4 5	IKRRLISPR	DB Search
IKRRLISPRYS	30.43	1387.84	11	63.6	11	42.4933	0.58	2.9	694.93	2	39.1932	6720000	46288	Owen_091024_1ul_GluC_A3_HCD.raw	3	3	Substrate_HamM			0 0 3 5 9 8 8 4 4 0 0	IKRRLISPRYS	DB Search
IKRRLISPRYSVA	37.75	1557.95	13	38.5	13	29.6345	0.74	3.1	520.324	3	43.6345	4090000	51145	Owen_091024_1ul_GluC_A3_HCD.raw	3	3	Substrate_HamM			0 0 2 2 7 7 14 0 1 0 0 0 0	IKRRLISPRYSVA	DB Search
IKRRLISPRYSVAFE	38.61	1834.06	15	40	15	16.321	0.47	2.7	612.362	3	59.821	141000000	68755	Owen_091024_1ul_GluC_A3_HCD.raw	3	3	Substrate_HamM			0 0 1 4 3 3 3 1 0 1 1 0 0 26 5	IKRRLISPRYSVAFE	DB Search
ILQQQNIPLNKATE	32.71	1608.88	14	85.7	14	-0.6052	0.65	2.4	805.451	2	51.8948	941000	60778	Owen_091024_1ul_GluC_A3_HCD.raw	1	1	Substrate_HamM			0 0 27 3 4 23 7 8 8 46 4 4 20 5	ILQQQNIPLNKATE	DB Search
IPHLTNSFLSNANSYE	37.45	1805.86	16	87.5	16	-14.5347	0.73	3	903.939	2	82.0653	10200000	96523	Owen_091024_1ul_GluC_A3_HCD.raw	1	1	Substrate_HamM			0 0 3 13 8 8 9 25 31 11 7 7 6 5 10 5	IPHLTNSFLSNANSYE	DB Search
IQQKWLE	31.79	943.513	7	28.6	7	2.8187	0.12	2.6	472.765	2	52.1187	2940000	60981	Owen_091024_1ul_GluC_A3_HCD.raw	1	1	Substrate_HamM			0 0 1 1 1 7 5	IQQKWLE	DB Search
ISPRYSVAFE	38.79	1167.59	10	90	10	-8.7967	0.78	2.3	584.805	2	63.5033	185000000	73704	Owen_091024_1ul_GluC_A3_HCD.raw	1	1	Substrate_HamM			5 19 2 1 3 3 22 42 45 5	ISPRYSVAFE	DB Search
ISSIDTSVKHDE	39.78	1329.64	12	83.3	12	57.8413	0.47	1.9	665.829	2	66.7413	901000	77804	Owen_091024_1ul_GluC_A3_HCD.raw	1	1	Substrate_HamM			1 0 7 4 6 9 9 9 23 4 2 2	ISSIDTSVKHDE	DB Search
ISSIDTSVKHDEE	39.94	1458.68	13	84.6	13	57.4869	0.67	2.4	730.351	2	68.0869	4320000	79910	Owen_091024_1ul_GluC_A3_HCD.raw	1	1	Substrate_HamM			5 9 15 5 28 16 16 17 49 1 1 2 5	ISSIDTSVKHDEE	DB Search
KFSPDRE	37.75	877.429	7	71.4	7	38.8139	0.47	2.8	439.723	2	23.9139	60200	29294	Owen_091024_1ul_GluC_A3_HCD.raw	1	1	Substrate_HamM			5 58 27 1 1 5 5	KFSPDRE	DB Search
KIQQKWLE	39.44	1071.61	8	75	8	14.6525	0.78	3.4	1072.62	1	47.0525	54800000	55544	Owen_091024_1ul_GluC_A3_HCD.raw	3	3	Substrate_HamM			0 0 5 10 10 29 29 5	KIQQKWLE	DB Search
KISMHDAAY	31.73	1034.49	9	55.6	9	123.642	0.12	9.9	518.255	2	139.042		160092	Owen_091024_1ul_GluC_A3_HCD.raw	0	0	Substrate_HamM			5 3 3 0 0 2 1 0 2	KISMHDAAY	DB Search
KRRLISPRYSVAFE	32.14	1720.97	14	42.9	14	13.769	0.48	2.1	574.666	3	52.769	1010000	61760	Owen_091024_1ul_GluC_A3_HCD.raw	1	1	Substrate_HamM			0 0 6 3 3 4 1 0 0 1 1 1 33 5	KRRLISPRYSVAFE	DB Search
KSLLKIQQKWLE	39.94	1512.9	12	100	12	2.0603	0.58	2.2	757.46	2	66.3603	137000000	77377	Owen_091024_1ul_GluC_A3_HCD.raw	3	3	Substrate_HamM			5 8 8 9 21 21 24 16 8 4 7 5	KSLLKIQQKWLE	DB Search
KTLLNRAIQYL	39.06	1331.79	11	100	11	-13.2568	0.56	2.6	666.905	2	77.3432	141000	90410	Owen_091024_1ul_GluC_A3_HCD.raw	1	1	PSEFLB			5 22 16 10 9 3 3 9 8 4 4	KTLLNRAIQYL	DB Search
LDPTWPYIKKLE	30.91	1501.82	12	58.3	12	-17.9315	0.49	2.5	501.615	3	82.6685	175000	97460	Owen_091024_1ul_GluC_A3_HCD.raw	1	1	PSEFLA			0 0 1 1 1 4 4 16 14 14 6 5	LDPTWPYIKKLE	DB Search
LIGPSRKS	36.74	856.513	8	75	8	21.0139	0.9	2.4	429.265	2	23.9139	15500000	29202	Owen_091024_1ul_GluC_A3_HCD.raw	3	3	Substrate_HamM			5 12 15 12 2 2 1 1	LIGPSRKS	DB Search
LIGPSRKSL	36.3	969.597	9	100	9	21.7674	0.92	2.6	485.807	2	40.2674	8540000	47440	Owen_091024_1ul_GluC_A3_HCD.raw	4	4	Substrate_HamM			5 13 15 8 2 2 2 2 2	LIGPSRKSL	DB Search
LIGPSRKSLL	36.54	1082.68	10	70	10	-0.3732	0.89	2.7	542.349	2	51.5268	65300000	60500	Owen_091024_1ul_GluC_A3_HCD.raw	1	1	Substrate_HamM			5 11 16 5 1 1 0 2 2 3	LIGPSRKSLL	DB Search
LIGPSRKSLLK	38.46	1210.78	11	81.8	11	22.3633	0.32	2.7	606.397	2	43.6633		51236	Owen_091024_1ul_GluC_A3_HCD.raw	0	0	Substrate_HamM			1 1 4 4 2 2 3 6 7 13 5	LIGPSRKSLLK	DB Search
LIGPSRKSLLKIQ	37.5	1451.92	13	84.6	13	3.0111	0.61	2.3	726.968	2	51.5111	15700000	60151	Owen_091024_1ul_GluC_A3_HCD.raw	2	2	Substrate_HamM			1 1 2 2 8 7 7 7 24 20 20 21 5	LIGPSRKSLLKIQ	DB Search
LIGPSRKSLLKIQQK	33.11	1708.07	15	60	15	20.6586	0.52	3.9	570.367	3	47.9586	151000	56225	Owen_091024_1ul_GluC_A3_HCD.raw	2	2	Substrate_HamM			0 0 2 2 4 0 1 1 0 2 12 6 6 5 5	LIGPSRKSLLKIQQK	DB Search
LIGPSRKSLLKIQQKWLE	39.96	2136.28	18	77.8	18	0.0807	0.74	1.3	1069.15	2	72.0807	201000000	84361	Owen_091024_1ul_GluC_A3_HCD.raw	7	7	Substrate_HamM			0 0 4 4 0 0 14 14 14 30 33 37 37 30 9 5 2 2	LIGPSRKSLLKIQQKWLE	DB Search
LILQQQNIPLNKATE	38.18	1721.97	15	73.3	15	-11.432	0.67	2.1	861.993	2	67.668	40200000	78759	Owen_091024_1ul_GluC_A3_HCD.raw	2	2	Substrate_HamM			0 0 14 14 2 2 3 3 12 12 23 0 0 8 5	LILQQQNIPLNKATE	DB Search
LISPRYSVAFE	39.95	1280.68	11	100	11	-17.8654	0.79	2.9	641.347	2	71.5346	479000000	84159	Owen_091024_1ul_GluC_A3_HCD.raw	16	16	Substrate_HamM			5 8 25 3 2 2 2 15 28 28 5	LISPRYSVAFE	DB Search
LKIQQKWLE	39.89	1184.69	9	44.4	9	14.3207	0.45	2.6	593.355	2	75.9207	30800000	88831	Owen_091024_1ul_GluC_A3_HCD.raw	4	4	Substrate_HamM			0 0 7 1 1 1 2 3 3	LKIQQKWLE	DB Search
LLKIQQKWLE	39.84	1297.78	10	80	10	-8.5971	0.66	2.1	649.897	2	69.4029	36300000	81075	Owen_091024_1ul_GluC_A3_HCD.raw	2	2	Substrate_HamM			1 1 8 8 5 4 4 4 9 5	LLKIQQKWLE	DB Search
LNKNIIIGE	31.16	1012.59	9	66.7	9	-5.5633	0.39	2.6	507.304	2	52.6367	6540000	61439	Owen_091024_1ul_GluC_A3_HCD.raw	1	1	Substrate_HamM			1 1 6 6 21 1 5 22 5	LNKNIIIGE	DB Search
LQQQNIPLNKATE	37.95	1495.8	13	84.6	13	10.2762	0.67	2.2	748.909	2	45.8762	3920000	53760	Owen_091024_1ul_GluC_A3_HCD.raw	2	2	Substrate_HamM			0 0 19 7 7 8 12 12 33 3 3 16 5	LQQQNIPLNKATE	DB Search
LSAIIANTTSRDE	39.96	1389.71	13	69.2	13	3.2891	0.67	2.5	695.864	2	50.0891	17800000	58740	Owen_091024_1ul_GluC_A3_HCD.raw	2	2	Substrate_HamM			0 0 13 12 22 40 14 10 7 3 2 0 0	LSAIIANTTSRDE	DB Search
LSAIIANTTSRDEDQL	36.5	1745.88	16	87.5	16	-8.2137	0.88	1.9	873.949	2	66.6863		77732	Owen_091024_1ul_GluC_A3_HCD.raw	0	0	Substrate_HamM			3 3 10 23 66 45 22 16 6 5 6 6 4 4 0 0	LSAIIANTTSRDEDQL	DB Search
LSLILQQQNIPLNKATE	39.95	1922.08	17	88.2	17	-21.3374	0.74	2.2	641.703	3	83.1626	15100000	98066	Owen_091024_1ul_GluC_A3_HCD.raw	2	2	Substrate_HamM			0 0 18 36 5 5 5 7 9 4 10 10 19 2 2 10 5	LSLILQQQNIPLNKATE	DB Search
NIPLNKATE	39.78	998.54	9	55.6	9	14.2831	0.45	2.5	500.278	2	39.0831	151000000	45903	Owen_091024_1ul_GluC_A3_HCD.raw	1	1	Substrate_HamM			1 1 9 8 10 1 1 4 5	NIPLNKATE	DB Search
NKSILM(+15.99)LGDSDAETIE	32.77	1750.83	16	50	16	-12.7962	0.66	2.7	876.424	2	74.8038	433000	87407	Owen_091024_1ul_GluC_A3_HCD.raw	2	2	Substrate_HamM	Oxidation (M)	M6:Oxidation (M):1000.00	0 0 10 10 13 13 15 0 0 0 7 0 1 1 14 5	NKSILM(+15.99)LGDSDAETIE	DB Search
NKSILMLGDSDAE	35.21	1391.66	13	76.9	13	-8.0213	0.72	1.8	696.839	2	69.3787	22900	81158	Owen_091024_1ul_GluC_A3_HCD.raw	1	1	Substrate_HamM			1 1 11 11 16 16 2 2 4 5 0 22 5	NKSILMLGDSDAE	DB Search
PLNKATE	38.48	771.413	7	100	7	91.1901	0.87	1.7	772.421	1	91.6901	843000	109459	Owen_091024_1ul_GluC_A3_HCD.raw	1	1	Substrate_HamM			5 7 48 70 71 22 5	PLNKATE	DB Search
QIHRTSLNKNIIIGE	39.93	1734.97	15	86.7	15	12.537	0.69	2.6	868.497	2	50.137	159000000	59065	Owen_091024_1ul_GluC_A3_HCD.raw	3	3	Substrate_HamM			0 0 4 8 14 10 10 32 20 18 4 2 5 3 3	QIHRTSLNKNIIIGE	DB Search
QNIPLNKATE	31.22	1126.6	10	70	10	17.7565	0.23	2.5	564.308	2	39.6565	1060000	46594	Owen_091024_1ul_GluC_A3_HCD.raw	1	1	Substrate_HamM			5 18 6 6 1 3 0 0 3 5	QNIPLNKATE	DB Search
QQNIPLNKATE	39.61	1254.66	11	100	11	18.1369	0.5	2.3	628.337	2	39.8369	65100000	47191	Owen_091024_1ul_GluC_A3_HCD.raw	1	1	Substrate_HamM			5 22 22 2 9 5 5 3 3 13 5	QQNIPLNKATE	DB Search
RKSLLKIQQKWLE	39.95	1669	13	100	13	13.6227	0.72	1.8	835.511	2	62.6227	138000000	72961	Owen_091024_1ul_GluC_A3_HCD.raw	6	6	Substrate_HamM			5 7 7 10 30 85 73 73 15 15 6 12 5	RKSLLKIQQKWLE	DB Search
RLISPRYSVAFE	39.35	1436.78	12	66.7	12	-6.2778	0.64	2.5	719.398	2	65.1222	129000000	75849	Owen_091024_1ul_GluC_A3_HCD.raw	3	3	Substrate_HamM			5 7 7 4 1 1 0 0 2 2 3 3	RLISPRYSVAFE	DB Search
RQIHRTSLNKNIIIGE	32.19	1891.08	16	62.5	16	22.8493	0.53	3	631.368	3	45.9493		53924	Owen_091024_1ul_GluC_A3_HCD.raw	0	0	Substrate_HamM			5 2 2 6 2 1 1 1 2 1 1 0 5 5 9 5	RQIHRTSLNKNIIIGE	DB Search
RRLISPRYSVAFE	36.48	1592.88	13	61.5	13	8.8189	0.7	2	797.448	2	61.5189	220000	71354	Owen_091024_1ul_GluC_A3_HCD.raw	1	1	Substrate_HamM			5 4 10 9 6 1 0 0 0 0 3 7 5	RRLISPRYSVAFE	DB Search
RTSLNKNIIIGE	39.91	1356.77	12	100	12	3.8428	0.53	2.5	679.395	2	51.0428	19600000	59802	Owen_091024_1ul_GluC_A3_HCD.raw	1	1	Substrate_HamM			4 4 6 28 30 67 65 13 5 7 9 5	RTSLNKNIIIGE	DB Search
SDSLTIKSKIE	39.84	1219.67	11	81.8	11	11.118	0.6	2.4	610.842	2	44.518		52272	Owen_091024_1ul_GluC_A3_HCD.raw	0	0	PSEFLA			0 0 34 6 8 8 19 9 9 17 5	SDSLTIKSKIE	DB Search
SFISSID	31.78	767.37	7	100	7	-20.4758	0.9	1.9	768.379	1	67.7242	230000	79072	Owen_091024_1ul_GluC_A3_HCD.raw	1	1	Substrate_HamM			5 6 53 30 11 3 3	SFISSID	DB Search
SFISSIDTSVKHD	34.81	1434.7	13	69.2	13	-2.6367	0.63	1.5	718.358	2	64.5633	469000	75193	Owen_091024_1ul_GluC_A3_HCD.raw	1	1	Substrate_HamM			0 0 7 8 4 4 11 6 5 5 19 1 1	SFISSIDTSVKHD	DB Search
SFISSIDTSVKHDE	39.96	1563.74	14	42.9	14	-1.3524	0.6	2.5	522.256	3	66.7476	39400000	77717	Owen_091024_1ul_GluC_A3_HCD.raw	4	4	Substrate_HamM			0 0 1 1 0 1 13 3 3 5 16 5 1 1	SFISSIDTSVKHDE	DB Search
SFISSIDTSVKHDEE	39.62	1692.78	15	80	15	-1.2468	0.57	2	847.401	2	68.2532	199000000	79592	Owen_091024_1ul_GluC_A3_HCD.raw	10	10	Substrate_HamM			0 0 14 6 3 0 7 2 3 3 35 3 2 2 5	SFISSIDTSVKHDEE	DB Search
SFISSIDTSVKHDEEI	39.89	1805.87	16	62.5	16	-1.0153	0.74	3.8	903.945	2	90.0847	1360000000	106944	Owen_091024_1ul_GluC_A3_HCD.raw	203	203	Substrate_HamM			0 0 21 11 11 16 20 13 9 9 39 0 0 2 0 1	SFISSIDTSVKHDEEI	DB Search
SLILQQQNIPLNKATE	38.48	1809	16	75	16	9.0799	0.8	2.3	905.509	2	91.7799	498000	109089	Owen_091024_1ul_GluC_A3_HCD.raw	1	1	Substrate_HamM			0 0 30 7 4 4 4 2 2 1 0 5 3 3 5 5	SLILQQQNIPLNKATE	DB Search
SLLKIQQKWLE	39.94	1384.81	11	81.8	11	-22.9188	0.66	1.6	693.412	2	63.9812	82700000	74579	Owen_091024_1ul_GluC_A3_HCD.raw	5	5	Substrate_HamM			0 0 8 6 6 2 2 5 5 3 3	SLLKIQQKWLE	DB Search
SLNKNIIIGE	39.63	1099.62	10	80	10	-8.8932	0.51	2.2	550.82	2	55.5068	233000000	64811	Owen_091024_1ul_GluC_A3_HCD.raw	3	3	Substrate_HamM			0 0 12 12 24 50 34 14 71 5	SLNKNIIIGE	DB Search
SLSLILQQQNIPLNKATE	36.76	2009.12	18	55.6	18	-23.6588	0.75	2.8	1005.57	2	85.9412	603000	101507	Owen_091024_1ul_GluC_A3_HCD.raw	1	1	Substrate_HamM			0 0 41 34 25 0 0 5 1 1 6 5 5 17 5 3 0 0	SLSLILQQQNIPLNKATE	DB Search
SLTIKSKIE	39.22	1017.61	9	77.8	9	13.1113	0.64	2.6	509.812	2	40.5113	6010000	47843	Owen_091024_1ul_GluC_A3_HCD.raw	1	1	PSEFLA			0 0 15 6 14 8 8 13 5	SLTIKSKIE	DB Search
SPRYSVAFE	38.66	1054.51	9	0	9	13.2476	0.13	2.8	1055.52	1	71.4476	3660000	83519	Owen_091024_1ul_GluC_A3_HCD.raw	2	2	Substrate_HamM			0 0 1 1 0 0 0 0 0	SPRYSVAFE	DB Search
SSIDTSVKHDEE	35.86	1345.6	12	66.7	12	72.2587	0.65	1.7	673.808	2	68.1587	2060000	79473	Owen_091024_1ul_GluC_A3_HCD.raw	1	1	Substrate_HamM			1 1 6 26 16 11 11 38 8 6 1 1	SSIDTSVKHDEE	DB Search
THIDNDHIGGAIKLLTSKHATKVKE	36.18	2725.49	25	40	25	14.2694	0.7	2.5	546.106	5	62.7694		72962	Owen_091024_1ul_GluC_A3_HCD.raw	0	0	Substrate_HamM			0 0 5 4 0 0 5 1 0 0 1 0 0 0 0 0 1 1 4 5 3 3 4 3 3	THIDNDHIGGAIKLLTSKHATKVKE	DB Search
TLARIIKFSPDRE	39.84	1544.87	13	84.6	13	6.5783	0.67	2	773.443	2	62.0783	511000	72014	Owen_091024_1ul_GluC_A3_HCD.raw	2	2	Substrate_HamM			0 0 3 3 11 13 8 7 4 2 2 2 2	TLARIIKFSPDRE	DB Search
TSKHATKVKE	39.79	1127.63	10	70	10	36.1028	0.49	2	564.823	2	11.8028	157000	14160	Owen_091024_1ul_GluC_A3_HCD.raw	1	1	Substrate_HamM			0 0 1 8 5 4 3 4 2 2	TSKHATKVKE	DB Search
TSLNKNIIIGE	39.56	1200.67	11	81.8	11	-9.4845	0.44	2.1	601.344	2	57.6155	81400000	66769	Owen_091024_1ul_GluC_A3_HCD.raw	2	2	Substrate_HamM			0 0 5 5 12 25 64 26 12 47 5	TSLNKNIIIGE	DB Search
TSLSLILQQQNIPLNKATE	29.48	2110.16	19	26.3	19	-22.7289	0.74	2.8	1056.09	2	91.2711	362000	108389	Owen_091024_1ul_GluC_A3_HCD.raw	1	1	Substrate_HamM			0 0 11 10 10 11 0 0 0 0 0 0 0 0 6 0 0 0 0	TSLSLILQQQNIPLNKATE	DB Search
TSPPNKSSISFLLKTE	39.72	1747.94	16	81.2	16	-9.0073	0.8	2.5	583.654	3	70.7927	909000	82829	Owen_091024_1ul_GluC_A3_HCD.raw	3	3	Substrate_HamM			0 0 4 4 8 3 0 10 6 23 23 52 56 43 21 5	TSPPNKSSISFLLKTE	DB Search
VDGGTAKSFADWSPSLE	38.73	1765.82	17	64.7	17	-13.3376	0.66	0.4	883.916	2	86.7624	46900	102678	Owen_091024_1ul_GluC_A3_HCD.raw	1	1	Substrate_HamM			0 0 5 3 3 5 0 0 5 0 0 9 10 6 6 11 5	VDGGTAKSFADWSPSLE	DB Search
VKAIGYAAE	33.49	920.497	9	33.3	9	17.3434	0.34	2.5	461.257	2	40.1434	2250000	47380	Owen_091024_1ul_GluC_A3_HCD.raw	1	1	PSEFLA			0 0 2 0 0 0 1 4 5	VKAIGYAAE	DB Search
VYFNGINQILD	35.51	1294.66	11	81.8	11	-33.8081	0.65	2.4	648.337	2	99.8919	842000	118127	Owen_091024_1ul_GluC_A3_HCD.raw	1	1	Substrate_HamM			0 0 7 4 4 14 8 8 2 2 2	VYFNGINQILD	DB Search
VYFNGINQILDVE	39.62	1522.77	13	61.5	13	-35.8125	0.5	3.4	1523.78	1	114.287	3500000	133906	Owen_091024_1ul_GluC_A3_HCD.raw	2	2	Substrate_HamM			0 0 2 1 6 8 7 7 20 2 2 1 1	VYFNGINQILDVE	DB Search
WTGKFPTSE	30.39	1051.5	9	77.8	9	18.1009	0.48	-7.4	1052.5	1	69.0009	28700	80651	Owen_091024_1ul_GluC_A3_HCD.raw	1	1	PSEFLB			5 18 5 5 14 7 0 0 5	WTGKFPTSE	DB Search
YKLDNVFILE	31.35	1252.67	10	80	10	-29.2183	0.4	2.6	627.344	2	97.0817	1160000	115206	Owen_091024_1ul_GluC_A3_HCD.raw	1	1	PSEFLA			1 0 7 5 4 4 15 7 32 5	YKLDNVFILE	DB Search
AAEKSRLHFPIT	40.71	1368.75	12	8.3	12	3.6163	0.8	1.8	685.384	2	56.9707	70400	59375	Owen_091024_2ulchymoB3_HCD.raw	1	1	PSEFLA			0 0 0 1 0 0 1 1 3 1 1 1	AAEKSRLHFPIT	DB Search
AAEKSRLHFPITS	32.79	1455.78	13	23.1	13	3.9226	0.46	2.5	486.27	3	56.9764	599000	59530	Owen_091024_2ulchymoB3_HCD.raw	1	1	PSEFLA			0 0 2 1 0 0 1 2 6 0 0 0 0	AAEKSRLHFPITS	DB Search
ADWSPSLEGVDTL	38.99	1388.65	13	30.8	13	0.5275	0.67	2.1	695.332	2	103.127	515000	102181	Owen_091024_2ulchymoB3_HCD.raw	1	1	Substrate_HamM			0 0 3 3 0 0 0 1 1 1 1 4 4	ADWSPSLEGVDTL	DB Search
ADWSPSLEGVDTLDAL	41.87	1687.79	16	37.5	16	-18.8032	0.64	2	844.906	2	120.797	232000	117713	Owen_091024_2ulchymoB3_HCD.raw	3	3	Substrate_HamM			0 0 6 5 3 0 0 4 1 1 0 1 1 1 6 5	ADWSPSLEGVDTLDAL	DB Search
ASTKILVDGGTAKSF	42.1	1493.81	15	86.7	15	0.7254	0.63	2.3	747.913	2	56.5046	140000	58993	Owen_091024_2ulchymoB3_HCD.raw	1	1	Substrate_HamM			0 0 2 2 8 9 5 5 5 6 6 8 9 8 5	ASTKILVDGGTAKSF	DB Search
ATEGRQIHRTSL	37.13	1367.73	12	25	12	1.5521	0.58	2.4	456.917	3	31.501		36882	Owen_091024_2ulchymoB3_HCD.raw	0	0	Substrate_HamM			0 0 0 0 0 3 3 4 0 0 1 1	ATEGRQIHRTSL	DB Search
ATKVKEVY	40.3	936.528	8	75	8	-3.5291	0.64	2.8	469.273	2	29.6041	1210000	35013	Owen_091024_2ulchymoB3_HCD.raw	1	1	Substrate_HamM			1 1 5 5 7 7 8 5	ATKVKEVY	DB Search
ATKVKEVYF	42.04	1083.6	9	77.8	9	-0.5152	0.78	2.4	542.807	2	51.6596	1270000	54680	Owen_091024_2ulchymoB3_HCD.raw	1	1	Substrate_HamM			1 1 4 4 3 3 6 17 5	ATKVKEVYF	DB Search
DAAYGDSIL	38.62	923.424	9	77.8	9	-3.6642	0.9	1.5	924.432	1	76.6252	844000	76900	Owen_091024_2ulchymoB3_HCD.raw	1	1	Substrate_HamM			1 1 59 25 20 12 12 3 3	DAAYGDSIL	DB Search
DAAYGDSILISGASTKIL	40.14	1793.94	18	77.8	18	0.427	0.72	2.7	897.98	2	102.007	26400	101400	Owen_091024_2ulchymoB3_HCD.raw	1	1	Substrate_HamM			0 0 38 8 8 4 3 3 7 8 2 2 2 2 9 2 0 0	DAAYGDSILISGASTKIL	DB Search
DAAYGDSILISGASTKILVDGGTAKSF	42.1	2656.36	27	74.1	27	-0.6791	0.7	2.5	886.463	3	104.157	254000	102927	Owen_091024_2ulchymoB3_HCD.raw	1	1	Substrate_HamM			0 0 55 15 10 5 1 2 9 17 13 8 7 6 6 6 16 7 7 18 0 0 6 7 4 0 0	DAAYGDSILISGASTKILVDGGTAKSF	DB Search
DALIVTHIDNDHIGGAI	41.67	1772.91	17	35.3	17	-1.7976	0.8	2.5	887.462	2	83.7677		84181	Owen_091024_2ulchymoB3_HCD.raw	0	0	Substrate_HamM			0 0 9 11 6 3 3 0 0 0 0 4 0 0 0 0 0	DALIVTHIDNDHIGGAI	DB Search
DALIVTHIDNDHIGGAIKLL	42.1	2127.17	20	70	20	0.5688	0.76	2	710.065	3	99.6002	4700000	99518	Owen_091024_2ulchymoB3_HCD.raw	24	24	Substrate_HamM			0 0 43 37 12 8 8 10 7 5 5 6 9 0 0 4 4 19 0 0	DALIVTHIDNDHIGGAIKLL	DB Search
DFKRNLIGY	41.09	1124.6	9	66.7	9	0.7775	0.79	1.7	563.307	2	64.8825	262000	66073	Owen_091024_2ulchymoB3_HCD.raw	1	1	PSEFLB			0 0 3 0 3 4 3 10 5	DFKRNLIGY	DB Search
DKETDFAIL	40.08	1050.52	9	77.8	9	-8.1409	0.46	2.1	526.27	2	83.275	2530000	83651	Owen_091024_2ulchymoB3_HCD.raw	1	1	PSEFLA			0 0 3 4 7 7 7 6 5	DKETDFAIL	DB Search
DNDHIGGAIKLL	41.94	1264.68	12	75	12	-1.2141	0.59	2.1	633.347	2	79.154	240000	79477	Owen_091024_2ulchymoB3_HCD.raw	2	2	Substrate_HamM			0 0 0 3 8 2 2 7 11 4 2 2	DNDHIGGAIKLL	DB Search
DTSPPNKSSISF	29.83	1278.61	12	66.7	12	-4.0384	0.19	1.6	640.313	2	53.38	304000	56403	Owen_091024_2ulchymoB3_HCD.raw	1	1	Substrate_HamM			1 1 1 1 2 2 2 9 2 2 3 3	DTSPPNKSSISF	DB Search
DTSVKHDEEISSL	41.48	1458.68	13	61.5	13	0.924	0.45	2.2	730.351	2	53.4614	13400000	56592	Owen_091024_2ulchymoB3_HCD.raw	7	7	Substrate_HamM			0 0 10 10 0 0 19 19 29 21 3 1 5	DTSVKHDEEISSL	DB Search
EGNISIHQGIKEF	42.09	1470.75	13	100	13	-0.3366	0.75	2.3	736.382	2	59.8066	7130000	61792	Owen_091024_2ulchymoB3_HCD.raw	2	2	Substrate_HamM			2 2 10 5 7 7 7 10 10 9 4 4 5	EGNISIHQGIKEF	DB Search
EGNISIHQGIKEFEL	42.1	1712.87	15	86.7	15	0.9558	0.77	1.8	857.446	2	80.6149	9010000	80845	Owen_091024_2ulchymoB3_HCD.raw	2	2	Substrate_HamM			1 0 36 10 10 13 15 19 19 36 11 6 5 2 2	EGNISIHQGIKEFEL	DB Search
EGRQIHRTSL	39.28	1195.64	10	50	10	-0.8194	0.61	2.3	598.83	2	29.0361	359000	34374	Owen_091024_2ulchymoB3_HCD.raw	1	1	Substrate_HamM			1 1 1 14 14 14 1 1 2 2	EGRQIHRTSL	DB Search
EIELIGPSRK	41.94	1140.65	10	80	10	0.9966	0.86	2.5	571.334	2	53.1714	1290000	56060	Owen_091024_2ulchymoB3_HCD.raw	1	1	Substrate_HamM			4 4 40 42 56 20 1 1 2 2	EIELIGPSRK	DB Search
EIELIGPSRKS	41.94	1227.68	11	63.6	11	0.9243	0.87	1.9	614.85	2	52.9535	295000	55898	Owen_091024_2ulchymoB3_HCD.raw	2	2	Substrate_HamM			0 0 35 26 55 26 3 2 2 0 0	EIELIGPSRKS	DB Search
EIELIGPSRKSL	42.09	1340.77	12	66.7	12	-0.8081	0.92	1.8	671.392	2	63.7031	11700000	65213	Owen_091024_2ulchymoB3_HCD.raw	2	2	Substrate_HamM			0 0 26 19 45 16 1 1 2 2 2 2	EIELIGPSRKSL	DB Search
EIELIGPSRKSLL	42.09	1453.85	13	53.8	13	1.2462	0.69	2.4	485.625	3	78.6207	28800000	79162	Owen_091024_2ulchymoB3_HCD.raw	3	3	Substrate_HamM			0 0 9 1 23 27 10 2 1 1 1 6 5	EIELIGPSRKSLL	DB Search
ELIGPSRKSL	40.18	1098.64	10	20	10	12.5568	0.88	2.1	550.328	2	63.7225	265000	64977	Owen_091024_2ulchymoB3_HCD.raw	1	1	Substrate_HamM			0 0 10 7 1 1 1 0 0 1	ELIGPSRKSL	DB Search
ELIGPSRKSLL	41.81	1211.72	11	54.5	11	17.2743	0.88	2.2	606.87	2	78.6552	535000	78884	Owen_091024_2ulchymoB3_HCD.raw	1	1	Substrate_HamM			1 1 44 34 5 1 1 2 1 3 3	ELIGPSRKSLL	DB Search
ELLESKEIK	41.74	1087.61	9	100	9	-7.1299	0.79	1.7	544.814	2	43.5939	1420000	48031	Owen_091024_2ulchymoB3_HCD.raw	2	2	Substrate_HamM			5 18 20 20 9 8 8 12 5	ELLESKEIK	DB Search
ELLESKEIKR	42.04	1243.71	10	100	10	-4.3946	0.9	2.1	622.865	2	40.2612	4050000	45088	Owen_091024_2ulchymoB3_HCD.raw	4	4	Substrate_HamM			2 2 50 72 22 22 22 10 10 5	ELLESKEIKR	DB Search
ELLESKEIKRRL	41.97	1512.9	12	50	12	0.2543	0.61	2	757.458	2	51.4476	31700000	54400	Owen_091024_2ulchymoB3_HCD.raw	8	8	Substrate_HamM			0 0 6 7 3 3 0 3 1 2 0 0	ELLESKEIKRRL	DB Search
ELLESKEIKRRLI	41.16	1625.98	13	53.8	13	6.1081	0.3	2.9	407.504	4	60.3236	400000000	62797	Owen_091024_2ulchymoB3_HCD.raw	7	7	Substrate_HamM			5 9 3 2 2 3 0 14 0 0 0 1 1	ELLESKEIKRRLI	DB Search
EQVRSHPGLY	39.41	1184.59	10	60	10	-5.5999	0.78	1.7	593.305	2	40.2438		45113	Owen_091024_2ulchymoB3_HCD.raw	0	0	PSEFLB			0 0 6 6 12 14 0 0 9 5	EQVRSHPGLY	DB Search
ESFISSIDTSVK	38.22	1311.66	12	83.3	12	-0.8959	0.53	2	656.836	2	76.0847	79600	76361	Owen_091024_2ulchymoB3_HCD.raw	1	1	Substrate_HamM			5 5 8 8 19 8 8 19 15 0 0 5	ESFISSIDTSVK	DB Search
ESFISSIDTSVKHD	34.01	1563.74	14	57.1	14	1.8906	0.62	1.6	782.879	2	68.7866	206000	69616	Owen_091024_2ulchymoB3_HCD.raw	1	1	Substrate_HamM			0 0 18 10 20 15 15 18 18 0 0 51 0 0	ESFISSIDTSVKHD	DB Search
ESFISSIDTSVKHDEEI	42.09	1934.91	17	58.8	17	2.6034	0.72	1.9	968.465	2	86.3384	490000000	87987	Owen_091024_2ulchymoB3_HCD.raw	149	149	Substrate_HamM			0 0 43 10 27 4 4 31 15 14 14 55 0 0 1 0 0	ESFISSIDTSVKHDEEI	DB Search
ESKEIKR	30.56	888.503	7	71.4	7	-32.7577	0.72	2.7	445.26	2	14.7489	1190000	17484	Owen_091024_2ulchymoB3_HCD.raw	1	1	Substrate_HamM			1 1 3 20 19 19 5	ESKEIKR	DB Search
ESKEIKRRL	35.89	1157.69	9	44.4	9	-5.4209	0.68	2.4	579.853	2	24.4346	40100000	28800	Owen_091024_2ulchymoB3_HCD.raw	3	3	Substrate_HamM			1 0 0 4 8 2 2 1 1	ESKEIKRRL	DB Search
FYDKETDFAIL	36.59	1360.65	11	81.8	11	-1.4774	0.51	2.3	681.336	2	95.6682	56500	95765	Owen_091024_2ulchymoB3_HCD.raw	1	1	PSEFLA			0 0 6 5 5 2 2 6 6 8 5	FYDKETDFAIL	DB Search
GASTKILVDGGTAKSF	42.1	1550.83	16	87.5	16	5.9165	0.71	3	776.425	2	63.0369	458000	64369	Owen_091024_2ulchymoB3_HCD.raw	1	1	Substrate_HamM			0 0 8 8 6 6 12 7 7 4 3 2 5 4 4 5	GASTKILVDGGTAKSF	DB Search
GDSILISGASTK	41.92	1147.61	12	83.3	12	-0.6721	0.77	1.8	574.812	2	52.2014	964000	55030	Owen_091024_2ulchymoB3_HCD.raw	1	1	Substrate_HamM			0 0 34 19 66 81 37 10 10 19 10 5	GDSILISGASTK	DB Search
GDSILISGASTKILVDGGTAK	42.1	2002.09	21	90.5	21	-1.2558	0.6	2.2	668.374	3	79.0335	981000	79263	Owen_091024_2ulchymoB3_HCD.raw	2	2	Substrate_HamM			0 0 24 15 9 3 7 3 3 8 8 20 42 28 25 25 3 3 5 11 5	GDSILISGASTKILVDGGTAK	DB Search
GDSILISGASTKILVDGGTAKSF	42.1	2236.2	23	69.6	23	-6.6298	0.68	1.8	1119.11	2	89.9228	6930000	90166	Owen_091024_2ulchymoB3_HCD.raw	4	4	Substrate_HamM			0 0 13 56 55 40 5 3 2 1 5 3 12 20 20 11 9 0 0 7 5 0 0	GDSILISGASTKILVDGGTAKSF	DB Search
GDSILISGASTKILVDGGTAKSFAD	33.36	2422.26	25	20	25	0.9639	0.48	3	808.429	3	94.7415	98400	94842	Owen_091024_2ulchymoB3_HCD.raw	1	1	Substrate_HamM			0 0 10 13 11 0 0 0 0 0 2 0 0 1 0 0 0 0 1 0 0 2 0 0 0	GDSILISGASTKILVDGGTAKSFAD	DB Search
GPSRKSLL	40.17	856.513	8	100	8	5.257	0.82	2.5	429.265	2	49.992	25400000	53098	Owen_091024_2ulchymoB3_HCD.raw	2	2	Substrate_HamM			3 3 6 6 26 34 31 5	GPSRKSLL	DB Search
GYSEGTSL	33.41	812.355	8	37.5	8	-6.5234	0.34	2.3	407.186	2	45.4895	987000	49580	Owen_091024_2ulchymoB3_HCD.raw	1	1	Substrate_HamM			0 0 7 0 1 1 12 5	GYSEGTSL	DB Search
GYSEGTSLSL	36.02	1012.47	10	30	10	-5.8465	0.75	2	507.244	2	69.1209	3560000	70232	Owen_091024_2ulchymoB3_HCD.raw	1	1	Substrate_HamM			0 0 2 0 0 0 1 1 13 5	GYSEGTSLSL	DB Search
HAAKC(+57.02)VF	36.35	831.406	7	100	7	-0.3791	0.73	2.3	416.711	2	37.1695	1310000	42396	Owen_091024_2ulchymoB3_HCD.raw	1	1	PSEFLA	Carbamidomethylation		4 4 18 10 3 3 5	HAAKC(+57.02)VF	DB Search
HAAKC(+57.02)VFYDKETDF	42.09	1729.78	14	92.9	14	4.7745	0.83	2.2	865.898	2	56.9067	1200000	59326	Owen_091024_2ulchymoB3_HCD.raw	2	2	PSEFLA	Carbamidomethylation		5 5 23 0 2 7 13 13 8 3 3 8 12 5	HAAKC(+57.02)VFYDKETDF	DB Search
HAAKC(+57.02)VFYDKETDFAIL	34.24	2026.98	17	17.6	17	3.2122	0.51	1.8	676.669	3	81.1382	453000	81482	Owen_091024_2ulchymoB3_HCD.raw	1	1	PSEFLA	Carbamidomethylation		0 0 3 2 1 1 0 0 2 0 0 0 0 0 0 0 0	HAAKC(+57.02)VFYDKETDFAIL	DB Search
HFPITSKISN	41.9	1142.61	10	90	10	-1.3984	0.64	2	572.313	2	50.5329	341000	53608	Owen_091024_2ulchymoB3_HCD.raw	1	1	PSEFLA			5 6 2 2 5 5 2 1 5 5	HFPITSKISN	DB Search
HGSRNNF	33.38	830.378	7	42.9	7	-17.9855	0.82	2	416.197	2	19.9792	158000	23723	Owen_091024_2ulchymoB3_HCD.raw	1	1	Substrate_HamM			5 2 1 1 1 1 2	HGSRNNF	DB Search
HIDNDHIGGAIKL	42.09	1401.74	13	53.8	13	2.429	0.59	3.1	468.254	3	57.4631	189000	59857	Owen_091024_2ulchymoB3_HCD.raw	1	1	Substrate_HamM			1 1 0 0 26 18 1 5 1 2 2 5 5	HIDNDHIGGAIKL	DB Search
HIDNDHIGGAIKLL	42.09	1514.82	14	85.7	14	1.2126	0.61	2.3	505.949	3	72.0819	2830000	72048	Owen_091024_2ulchymoB3_HCD.raw	1	1	Substrate_HamM			5 5 43 61 62 42 0 0 2 5 6 12 6 5	HIDNDHIGGAIKLL	DB Search
HLKQAEIYY	39.45	1163.6	9	100	9	-0.2155	0.69	1.8	582.807	2	50.9889		54072	Owen_091024_2ulchymoB3_HCD.raw	0	0	PSEFLB			4 4 11 8 5 5 9 16 5	HLKQAEIYY	DB Search
HVVKNAY	41.77	829.445	7	100	7	-6.7862	0.62	2.3	415.731	2	23.9913	17900000	29723	Owen_091024_2ulchymoB3_HCD.raw	1	1	PSEFLA			5 6 13 4 4 7 5	HVVKNAY	DB Search
IDTSVKHDEEISSL	37.34	1571.77	14	42.9	14	10.7801	0.47	2.7	786.893	2	65.3956	372000	66489	Owen_091024_2ulchymoB3_HCD.raw	2	2	Substrate_HamM			0 0 5 5 4 0 0 1 1 3 2 1 1 2	IDTSVKHDEEISSL	DB Search
IGPSRKSL	42.07	856.513	8	100	8	0.869	0.77	1.9	429.265	2	34.4044	83100000	39945	Owen_091024_2ulchymoB3_HCD.raw	9	9	Substrate_HamM			5 32 32 6 5 5 5 5	IGPSRKSL	DB Search
IGPSRKSLL	42.09	969.597	9	100	9	-1.1019	0.69	2.6	485.807	2	49.992	165000000	53342	Owen_091024_2ulchymoB3_HCD.raw	1	1	Substrate_HamM			5 34 18 3 3 3 6 16 5	IGPSRKSLL	DB Search
IKKLEKL	41.56	870.59	7	100	7	-0.4807	0.45	2.2	436.303	2	34.3187		39737	Owen_091024_2ulchymoB3_HCD.raw	0	0	PSEFLA			5 12 5 5 8 5 5	IKKLEKL	DB Search
ILEAYDDLGEPISTGSC(+57.02)F	41.83	1985.89	18	55.6	18	3.0068	0.74	2.8	993.956	2	107.277	632000	105438	Owen_091024_2ulchymoB3_HCD.raw	2	2	PSEFLA	Carbamidomethylation		0 0 6 6 5 0 0 0 0 2 2 2 3 2 2 4 0 0	ILEAYDDLGEPISTGSC(+57.02)F	DB Search
ILQQQNIPL	41.62	1065.62	9	55.6	9	-10.7462	0.92	2.2	533.818	2	71.2994	86400000	71770	Owen_091024_2ulchymoB3_HCD.raw	1	1	Substrate_HamM			0 0 5 7 9 9 4 1 1	ILQQQNIPL	DB Search
ILQQQNIPLN	33.99	1179.66	10	50	10	-5.0413	0.67	2.4	590.839	2	61.3803	511000	62887	Owen_091024_2ulchymoB3_HCD.raw	1	1	Substrate_HamM			0 0 2 0 0 1 3 3 3 5	ILQQQNIPLN	DB Search
ILQQQNIPLNK	39.1	1307.76	11	72.7	11	-1.2562	0.83	2	654.887	2	52.2014	345000	55102	Owen_091024_2ulchymoB3_HCD.raw	1	1	Substrate_HamM			0 0 2 3 0 3 6 5 5 7 5	ILQQQNIPLNK	DB Search
ILQQQNIPLNKAT	38.08	1479.84	13	69.2	13	-0.2405	0.86	2.2	740.929	2	54.1012	5530000	56939	Owen_091024_2ulchymoB3_HCD.raw	1	1	Substrate_HamM			0 0 18 3 3 6 5 3 3 24 3 0 0	ILQQQNIPLNKAT	DB Search
ILQQQNIPLNKATE	33.41	1608.88	14	71.4	14	1.9336	0.72	1.8	805.45	2	56.4859	264000	58937	Owen_091024_2ulchymoB3_HCD.raw	1	1	Substrate_HamM			1 0 43 0 0 12 13 16 16 22 5 5 10 5	ILQQQNIPLNKATE	DB Search
ILQQQNIPLNKATEG	35.03	1665.9	15	73.3	15	2.177	0.69	1.8	833.961	2	56.8767	50000	59314	Owen_091024_2ulchymoB3_HCD.raw	1	1	Substrate_HamM			0 0 40 33 5 5 9 3 3 24 8 8 10 0 0	ILQQQNIPLNKATEG	DB Search
ILQQQNIPLNKATEGRQ	33.92	1950.06	17	70.6	17	-0.0559	0.56	2	651.03	3	52.0386		55081	Owen_091024_2ulchymoB3_HCD.raw	0	0	Substrate_HamM			0 0 7 0 0 0 6 10 10 19 20 26 13 12 2 2 2	ILQQQNIPLNKATEGRQ	DB Search
ILQQQNIPLNKATEGRQIH	42.09	2200.21	19	57.9	19	2.0333	0.61	2.4	551.06	4	53.8177	18000000	56740	Owen_091024_2ulchymoB3_HCD.raw	8	8	Substrate_HamM			0 0 0 0 0 0 2 9 9 22 34 72 29 29 0 0 3 7 5	ILQQQNIPLNKATEGRQIH	DB Search
ILVDGGTAKSF	40.58	1106.6	11	45.5	11	-4.8	0.74	1.9	554.307	2	59.1981	14700000	61217	Owen_091024_2ulchymoB3_HCD.raw	2	2	Substrate_HamM			1 1 6 4 2 1 0 4 2 1 1	ILVDGGTAKSF	DB Search
IQQKWLELL	39.03	1169.68	9	77.8	9	-3.5303	0.67	1.9	585.849	2	100.882	286000	100289	Owen_091024_2ulchymoB3_HCD.raw	1	1	Substrate_HamM			1 1 21 17 17 35 28 39 5	IQQKWLELL	DB Search
ISGASTKIL	37.68	888.528	9	44.4	9	-3.0692	0.5	2.7	445.272	2	50.6831	3820000	53702	Owen_091024_2ulchymoB3_HCD.raw	1	1	Substrate_HamM			2 0 1 1 1 1 2 2 2	ISGASTKIL	DB Search
ISGASTKILVDGGTA	40.66	1388.75	15	53.3	15	-1.6458	0.68	2.4	695.384	2	57.2597	123000	59624	Owen_091024_2ulchymoB3_HCD.raw	1	1	Substrate_HamM			1 1 4 3 3 1 0 3 2 2 4 2 1 0 0	ISGASTKILVDGGTA	DB Search
ISGASTKILVDGGTAK	42.1	1516.85	16	100	16	-1.1688	0.83	1.7	759.432	2	50.2729	9740000	53279	Owen_091024_2ulchymoB3_HCD.raw	2	2	Substrate_HamM			5 7 20 11 15 27 29 77 38 38 39 13 13 15 32 5	ISGASTKILVDGGTAK	DB Search
ISGASTKILVDGGTAKSF	42.1	1750.95	18	88.9	18	-2.1593	0.65	2.7	876.483	2	63.0369	81100000	64305	Owen_091024_2ulchymoB3_HCD.raw	66	66	Substrate_HamM			0 0 28 27 11 11 15 53 63 12 14 5 5 7 12 12 9 5	ISGASTKILVDGGTAKSF	DB Search
ISGASTKILVDGGTAKSFADW	42.09	2123.09	21	71.4	21	0.6383	0.67	1.3	1062.55	2	87.2883	33300	87825	Owen_091024_2ulchymoB3_HCD.raw	1	1	Substrate_HamM			0 0 7 9 5 4 4 20 21 21 12 0 0 6 8 0 0 3 5 8 5	ISGASTKILVDGGTAKSFADW	DB Search
ISKFDDFEKTLL	39.69	1454.77	12	66.7	12	1.7829	0.58	1.8	728.391	2	90.8524	259000	91281	Owen_091024_2ulchymoB3_HCD.raw	2	2	PSEFLB			1 1 4 4 4 6 4 4 0 0 3 3	ISKFDDFEKTLL	DB Search
ISPRYSVAF	41.94	1038.55	9	100	9	-4.3762	0.81	2.1	520.283	2	67.6597	446000000	68664	Owen_091024_2ulchymoB3_HCD.raw	1	1	Substrate_HamM			5 21 3 2 3 3 19 18 5	ISPRYSVAF	DB Search
ISPRYSVAFE	41.58	1167.59	10	90	10	-1.5927	0.81	1.6	584.804	2	64.8289	2710000	65910	Owen_091024_2ulchymoB3_HCD.raw	1	1	Substrate_HamM			5 12 2 0 5 5 14 27 26 5	ISPRYSVAFE	DB Search
ISPRYSVAFESF	42.08	1401.69	12	83.3	12	-6.1697	0.86	2.2	701.855	2	84.9857	141000000	85128	Owen_091024_2ulchymoB3_HCD.raw	3	3	Substrate_HamM			5 8 0 0 2 2 11 37 47 47 61 5	ISPRYSVAFESF	DB Search
ISPRYSVAFESFISSIDTSVK	41.78	2332.2	21	57.1	21	-26.9753	0.86	4.6	778.409	3	116.478	99000	113816	Owen_091024_2ulchymoB3_HCD.raw	1	1	Substrate_HamM			0 0 1 1 0 0 0 8 13 11 11 11 28 13 11 11 12 13 2 1 1	ISPRYSVAFESFISSIDTSVK	DB Search
ISPRYSVAFESFISSIDTSVKHDEEI	42.1	2955.45	26	57.7	26	-1.2212	0.7	2.4	986.16	3	120.165	12400000	117292	Owen_091024_2ulchymoB3_HCD.raw	33	33	Substrate_HamM			0 0 5 5 0 0 10 30 58 0 0 63 0 35 25 25 31 20 0 0 44 7 7 4 0 0	ISPRYSVAFESFISSIDTSVKHDEEI	DB Search
ISSIDTSVKH	35.7	1085.57	10	100	10	-6.0071	0.43	2.3	543.794	2	34.6207		40078	Owen_091024_2ulchymoB3_HCD.raw	0	0	Substrate_HamM			5 8 22 6 10 10 10 10 52 5	ISSIDTSVKH	DB Search
ISSIDTSVKHD	39.12	1200.6	11	81.8	11	-5.7247	0.51	2.1	601.308	2	35.4857	615000	40875	Owen_091024_2ulchymoB3_HCD.raw	2	2	Substrate_HamM			5 8 18 13 25 16 16 16 45 0 0	ISSIDTSVKHD	DB Search
ISSIDTSVKHDEEI	42.08	1571.77	14	78.6	14	1.1685	0.61	2.1	786.893	2	53.8125	445000000	56786	Owen_091024_2ulchymoB3_HCD.raw	118	118	Substrate_HamM			1 1 11 11 33 15 4 4 42 4 0 3 10 5	ISSIDTSVKHDEEI	DB Search
IVTHIDNDHIGGAIKL	42.1	1714.94	16	68.8	16	1.5488	0.51	1.5	858.477	2	66.7054	765000	67740	Owen_091024_2ulchymoB3_HCD.raw	2	2	Substrate_HamM			0 0 8 8 21 13 4 4 20 13 4 4 5 0 0 0	IVTHIDNDHIGGAIKL	DB Search
IVTHIDNDHIGGAIKLL	42.1	1828.02	17	76.5	17	0.6724	0.38	2.2	915.02	2	79.2286	9420000	79513	Owen_091024_2ulchymoB3_HCD.raw	3	3	Substrate_HamM			1 1 6 7 10 10 2 2 19 7 6 5 8 3 2 0 0	IVTHIDNDHIGGAIKLL	DB Search
KAELNDEVK	42.04	1044.55	9	100	9	-2.0664	0.72	2.3	523.281	2	28.0026	5430000	33033	Owen_091024_2ulchymoB3_HCD.raw	1	1	PSEFLA			5 22 14 11 11 9 15 35 5	KAELNDEVK	DB Search
KAELNDEVKA	40.81	1115.58	10	80	10	-5.1022	0.13	1.9	558.799	2	34.8598	858000	40240	Owen_091024_2ulchymoB3_HCD.raw	1	1	PSEFLA			5 4 4 5 5 5 9 5 0 0	KAELNDEVKA	DB Search
KAELNDEVKAI	42.06	1228.67	11	100	11	-1.0782	0.66	2.1	615.342	2	51.3952	604000	54427	Owen_091024_2ulchymoB3_HCD.raw	1	1	PSEFLA			5 6 6 7 7 8 12 12 6 6 5	KAELNDEVKAI	DB Search
KAELNDEVKAIG	42.07	1285.69	12	83.3	12	-1.0525	0.72	2.5	643.853	2	50.4219	3510000	53515	Owen_091024_2ulchymoB3_HCD.raw	1	1	PSEFLA			5 7 7 7 8 9 20 22 4 3 0 0	KAELNDEVKAIG	DB Search
KAELNDEVKAIGY	42.09	1448.75	13	100	13	3.3959	0.79	2.4	725.385	2	61.1869	23100000	62996	Owen_091024_2ulchymoB3_HCD.raw	2	2	PSEFLA			5 10 10 11 7 7 23 23 7 6 7 21 5	KAELNDEVKAIGY	DB Search
KAELNDEVKAIGYA	40.87	1519.79	14	64.3	14	1.5889	0.64	2.1	760.903	2	62.5985	746000	63956	Owen_091024_2ulchymoB3_HCD.raw	1	1	PSEFLA			5 13 10 10 11 11 18 18 0 0 5 0 0 0	KAELNDEVKAIGYA	DB Search
KILVDGGTAKSF	42.09	1234.69	12	100	12	-0.2432	0.55	2.3	618.355	2	52.5701	3390000	55494	Owen_091024_2ulchymoB3_HCD.raw	1	1	Substrate_HamM			5 5 5 6 6 3 2 2 5 8 8 5	KILVDGGTAKSF	DB Search
KIQQKW	41.66	829.481	6	100	6	-2.399	0.06	2.4	415.749	2	36.2314	317000000	40579	Owen_091024_2ulchymoB3_HCD.raw	3	3	Substrate_HamM			5 10 6 2 6 5	KIQQKW	DB Search
KIQQKWL	42.03	942.565	7	100	7	0.0134	0.54	2.7	472.291	2	51.7489	17800000	54994	Owen_091024_2ulchymoB3_HCD.raw	1	1	Substrate_HamM			5 13 11 5 7 8 5	KIQQKWL	DB Search
KIQQKWLE	38.92	1071.61	8	100	8	-0.3711	0.18	1.9	536.812	2	50.8277	412000	53850	Owen_091024_2ulchymoB3_HCD.raw	1	1	Substrate_HamM			5 8 8 5 5 2 5 5	KIQQKWLE	DB Search
KIQQKWLEL	42.01	1184.69	9	100	9	-1.7423	0.77	1.9	593.354	2	68.8771	21600000	69680	Owen_091024_2ulchymoB3_HCD.raw	2	2	Substrate_HamM			5 12 12 10 10 12 12 11 5	KIQQKWLEL	DB Search
KIQQKWLELL	42.09	1297.78	10	100	10	-2.5096	0.31	2	649.896	2	88.8473	21000000	89410	Owen_091024_2ulchymoB3_HCD.raw	3	3	Substrate_HamM			5 12 12 15 16 20 20 19 17 5	KIQQKWLELL	DB Search
KISM(+15.99)HDAAYGDSIL	42.06	1535.73	14	85.7	14	-0.5356	0.67	2.2	768.873	2	57.7511	9030000	60015	Owen_091024_2ulchymoB3_HCD.raw	2	2	Substrate_HamM	Oxidation (M)	M4:Oxidation (M):1000.00	5 17 0 0 9 9 21 21 20 6 6 8 4 4	KISM(+15.99)HDAAYGDSIL	DB Search
KISM(+15.99)HDAAYGDSILISGASTK	42.1	2180.08	21	85.7	21	2.9993	0.71	2.8	1091.05	2	58.3315	231000	60635	Owen_091024_2ulchymoB3_HCD.raw	1	1	Substrate_HamM	Oxidation (M)	M4:Oxidation (M):1000.00	0 0 0 9 6 22 15 15 20 8 21 12 8 18 53 16 16 24 29 20 5	KISM(+15.99)HDAAYGDSILISGASTK	DB Search
KISM(+15.99)HDAAYGDSILISGASTKIL	42.09	2406.25	23	73.9	23	-1.2483	0.64	2.1	803.091	3	80.6283	178000	80952	Owen_091024_2ulchymoB3_HCD.raw	2	2	Substrate_HamM	Oxidation (M)	M4:Oxidation (M):1000.00	0 0 4 0 0 3 6 6 12 3 3 3 4 7 7 9 9 5 5 6 5 0 0	KISM(+15.99)HDAAYGDSILISGASTKIL	DB Search
KISMHDAAY	37.39	1034.49	9	88.9	9	-7.1997	0.29	1.6	518.251	2	40.7029	528000	45626	Owen_091024_2ulchymoB3_HCD.raw	1	1	Substrate_HamM			5 2 2 2 2 1 9 14 5	KISMHDAAY	DB Search
KISMHDAAYGDSIL	42.09	1519.73	14	100	14	0.7182	0.8	1.8	760.876	2	67.9213	5500000	68909	Owen_091024_2ulchymoB3_HCD.raw	2	2	Substrate_HamM			5 20 5 5 16 28 30 30 50 17 17 34 8 5	KISMHDAAYGDSIL	DB Search
KISMHDAAYGDSILISGASTK	42.1	2164.08	21	90.5	21	2.6295	0.8	2	722.37	3	67.628	152000	68602	Owen_091024_2ulchymoB3_HCD.raw	1	1	Substrate_HamM			0 0 5 5 6 6 5 5 10 4 4 7 7 39 39 15 11 11 9 5 5	KISMHDAAYGDSILISGASTK	DB Search
KISMHDAAYGDSILISGASTKIL	34.57	2390.25	23	39.1	23	0.4379	0.23	1.7	797.759	3	88.0056	60700	88646	Owen_091024_2ulchymoB3_HCD.raw	1	1	Substrate_HamM			5 15 0 0 0 0 8 6 4 4 0 0 1 1 0 0 0 0 0 0 2 2 2	KISMHDAAYGDSILISGASTKIL	DB Search
KLTDKIDKIIIPM(+15.99)FL	41.46	1803.06	15	60	15	-0.7987	0.36	2.4	602.028	3	104.038	277000	102980	Owen_091024_2ulchymoB3_HCD.raw	2	2	PSEFLA	Oxidation (M)	M13:Oxidation (M):1000.00	0 0 3 0 0 6 6 3 3 7 7 3 3 0 0	KLTDKIDKIIIPM(+15.99)FL	DB Search
KNIIIGEF	41.89	932.533	8	100	8	-6.2671	0.77	2.2	467.275	2	75.8348	3620000	76059	Owen_091024_2ulchymoB3_HCD.raw	1	1	Substrate_HamM			5 11 12 21 6 6 7 5	KNIIIGEF	DB Search
KTENKSILM(+15.99)LGDSDAETIEAW	40.77	2366.13	21	71.4	21	0.2829	0.6	1.4	789.719	3	95.1823	23600	95352	Owen_091024_2ulchymoB3_HCD.raw	2	2	Substrate_HamM	Oxidation (M)	M9:Oxidation (M):1000.00	0 0 0 0 3 3 3 6 2 2 3 2 2 2 3 0 0 2 2 12 5	KTENKSILM(+15.99)LGDSDAETIEAW	DB Search
KVKEVYF	33.62	911.512	7	71.4	7	-0.6428	0.51	2.5	456.764	2	50.6831	216000	53689	Owen_091024_2ulchymoB3_HCD.raw	1	1	Substrate_HamM			5 2 1 0 2 5 5	KVKEVYF	DB Search
LELLESK	33.99	830.475	7	100	7	-0.9227	0.68	2.4	416.246	2	55.2291	888000	57891	Owen_091024_2ulchymoB3_HCD.raw	1	1	Substrate_HamM			5 6 16 18 19 15 5	LELLESK	DB Search
LELLESKEI	42.08	1072.6	9	77.8	9	-4.0472	0.64	2.1	537.309	2	74.2727	38300000	74391	Owen_091024_2ulchymoB3_HCD.raw	1	1	Substrate_HamM			1 1 12 7 7 9 6 3 3	LELLESKEI	DB Search
LELLESKEIK	42.08	1200.7	10	100	10	-0.0184	0.83	2.2	601.357	2	58.5158	23600000	60716	Owen_091024_2ulchymoB3_HCD.raw	6	6	Substrate_HamM			5 9 28 35 25 10 8 8 14 5	LELLESKEIK	DB Search
LELLESKEIKR	42.08	1356.8	11	100	11	0.8898	0.88	1.9	679.407	2	53.2779	10600000	56283	Owen_091024_2ulchymoB3_HCD.raw	2	2	Substrate_HamM			5 9 43 52 59 16 16 15 7 7 5	LELLESKEIKR	DB Search
LELLESKEIKRR	40.53	1512.9	12	66.7	12	-0.8781	0.67	1.8	757.458	2	50.1661	657000	53259	Owen_091024_2ulchymoB3_HCD.raw	1	1	Substrate_HamM			0 0 37 5 11 6 0 0 4 3 3 5	LELLESKEIKRR	DB Search
LELLESKEIKRRL	42.07	1625.98	13	53.8	13	2.2412	0.39	2.3	814.001	2	60.4041	401000000	61798	Owen_091024_2ulchymoB3_HCD.raw	7	7	Substrate_HamM			1 1 31 4 8 5 5 0 2 1 2 0 0	LELLESKEIKRRL	DB Search
LESKEIKR	38.72	1001.59	8	100	8	-16.7191	0.85	2.5	501.802	2	21.7449	648000	25834	Owen_091024_2ulchymoB3_HCD.raw	3	3	Substrate_HamM			5 34 21 21 32 12 12 5	LESKEIKR	DB Search
LESKEIKRRL	36.03	1270.77	10	40	10	0.7149	0.61	2.1	636.395	2	35.8016	13800000	41204	Owen_091024_2ulchymoB3_HCD.raw	4	4	Substrate_HamM			1 1 2 1 0 3 2 2 1 1	LESKEIKRRL	DB Search
LHIAIRQNY	39.6	1126.62	9	100	9	1.1022	0.87	2	564.321	2	53.3837		56408	Owen_091024_2ulchymoB3_HCD.raw	0	0	PSEFLA			2 2 48 6 5 5 2 2 2	LHIAIRQNY	DB Search
LIGPSRKSL	41.02	969.597	9	77.8	9	13.3316	0.89	2.1	485.807	2	63.689	549000	64981	Owen_091024_2ulchymoB3_HCD.raw	2	2	Substrate_HamM			5 5 17 4 3 0 0 2 2	LIGPSRKSL	DB Search
LIGPSRKSLL	41.74	1082.68	10	90	10	2.3168	0.9	2.5	542.349	2	56.7428	484000	59125	Owen_091024_2ulchymoB3_HCD.raw	2	2	Substrate_HamM			5 12 16 4 4 2 1 2 3 5	LIGPSRKSLL	DB Search
LILQQQNIPL	32.42	1178.7	10	40	10	-10.093	0.74	1.7	590.359	2	90.4675	952000	90636	Owen_091024_2ulchymoB3_HCD.raw	1	1	Substrate_HamM			1 1 3 3 0 0 3 2 1 1	LILQQQNIPL	DB Search
LISPRYSVAF	42.04	1151.63	10	70	10	-5.29	0.87	2.2	576.826	2	77.375	4130000	77900	Owen_091024_2ulchymoB3_HCD.raw	1	1	Substrate_HamM			5 10 25 5 1 1 1 17 16 5	LISPRYSVAF	DB Search
LISPRYSVAFESF	42.08	1514.78	13	84.6	13	-4.5407	0.86	2.2	758.397	2	93.5733	1070000	93850	Owen_091024_2ulchymoB3_HCD.raw	1	1	Substrate_HamM			4 4 16 5 7 1 1 6 40 34 34 81 5	LISPRYSVAFESF	DB Search
LKIQQKW	42	942.565	7	42.9	7	-1.6623	0.3	3	472.291	2	50.6831	51500000	53963	Owen_091024_2ulchymoB3_HCD.raw	1	1	Substrate_HamM			0 0 2 1 1 7 5	LKIQQKW	DB Search
LKIQQKWL	42.06	1055.65	8	100	8	-1.7258	0.51	2.4	528.833	2	63.4309	2920000	64749	Owen_091024_2ulchymoB3_HCD.raw	1	1	Substrate_HamM			2 2 8 3 3 6 4 4	LKIQQKWL	DB Search
LKIQQKWLEL	42.09	1297.78	10	100	10	-2.3076	0.64	1.9	649.896	2	81.7653	1190000	82049	Owen_091024_2ulchymoB3_HCD.raw	1	1	Substrate_HamM			2 2 12 4 4 5 5 3 5 5	LKIQQKWLEL	DB Search
LLESKEIKRRL	41.98	1383.86	11	27.3	11	9.4517	0.63	1.9	692.937	2	59.9269	571000	62053	Owen_091024_2ulchymoB3_HCD.raw	1	1	Substrate_HamM			0 0 2 1 1 2 2 0 0 0 0	LLESKEIKRRL	DB Search
LLKIQQKW	42.07	1055.65	8	100	8	0.384	0.7	2.1	528.833	2	58.6707	667000	60897	Owen_091024_2ulchymoB3_HCD.raw	1	1	Substrate_HamM			5 6 11 6 5 5 7 5	LLKIQQKW	DB Search
LLKTENKSIL	42.09	1157.7	10	80	10	-1.7018	0.56	2	579.859	2	50.9635	1580000	53977	Owen_091024_2ulchymoB3_HCD.raw	1	1	Substrate_HamM			1 1 5 5 5 6 2 2 5 5	LLKTENKSIL	DB Search
LNHEIPHLT	34.65	1072.57	9	55.6	9	0.3595	0.7	2.1	537.292	2	52.3398	152000	55314	Owen_091024_2ulchymoB3_HCD.raw	1	1	Substrate_HamM			0 0 2 13 13 6 5 1 1	LNHEIPHLT	DB Search
LNHEIPHLTN	40.83	1186.61	10	80	10	-0.4381	0.53	2.2	594.313	2	50.9927	518000	54184	Owen_091024_2ulchymoB3_HCD.raw	1	1	Substrate_HamM			1 1 7 23 22 8 7 16 12 5	LNHEIPHLTN	DB Search
LNHEIPHLTNSF	41.77	1420.71	12	41.7	12	1.6848	0.76	2.3	711.364	2	66.6833	1080000	67688	Owen_091024_2ulchymoB3_HCD.raw	1	1	Substrate_HamM			0 0 1 8 6 2 1 0 0 1 3 4	LNHEIPHLTNSF	DB Search
LNHEIPHLTNSFL	42.09	1533.79	13	76.9	13	-1.3991	0.75	2.4	767.906	2	80.7591	2050000	81018	Owen_091024_2ulchymoB3_HCD.raw	2	2	Substrate_HamM			1 1 11 68 44 10 6 5 2 1 2 6 5	LNHEIPHLTNSFL	DB Search
LNKNIIIGEF	35.95	1159.66	10	30	10	-7.5092	0.44	1.7	580.838	2	82.2278	197000	82520	Owen_091024_2ulchymoB3_HCD.raw	1	1	Substrate_HamM			0 0 3 0 0 3 1 1 1 5	LNKNIIIGEF	DB Search
LNSKSADSITVD	33.1	1248.62	12	66.7	12	-7.9142	0.49	2.2	625.319	2	43.1742	358000	47687	Owen_091024_2ulchymoB3_HCD.raw	1	1	Substrate_HamM			1 1 13 1 1 7 8 17 6 5 3 3	LNSKSADSITVD	DB Search
LNSKSADSITVDAVKLPH	42.09	1894.02	18	88.9	18	0.907	0.76	2.2	632.347	3	63.0306	3060000	64304	Owen_091024_2ulchymoB3_HCD.raw	2	2	Substrate_HamM			0 0 5 5 8 8 8 9 8 6 7 9 9 9 16 16 41 5	LNSKSADSITVDAVKLPH	DB Search
LNSKSADSITVDAVKLPHHGSRNNF	42.09	2706.38	25	36	25	3.0084	0.74	2.4	903.137	3	57.5397	13500000	59828	Owen_091024_2ulchymoB3_HCD.raw	3	3	Substrate_HamM			0 0 0 0 6 0 0 0 0 3 0 0 1 0 0 0 7 7 21 6 6 1 1 2 2	LNSKSADSITVDAVKLPHHGSRNNF	DB Search
LSGGPVFF	30.08	822.428	8	12.5	8	-21.299	0.08	-6.6	412.218	2	82.3348		82735	Owen_091024_2ulchymoB3_HCD.raw	0	0	PSEFLA			1 1 1 0 0 1 1 5	LSGGPVFF	DB Search
LSNANSYEGNISIH	42.09	1517.71	14	85.7	14	1.0041	0.62	2	759.864	2	56.1872	1650000	58668	Owen_091024_2ulchymoB3_HCD.raw	2	2	Substrate_HamM			0 0 13 5 8 8 8 12 3 3 7 23 23 5	LSNANSYEGNISIH	DB Search
LSNANSYEGNISIHQGIKEFEL	41.97	2462.21	22	54.5	22	0.0735	0.56	2.2	821.745	3	87.3909	1090000	88182	Owen_091024_2ulchymoB3_HCD.raw	3	3	Substrate_HamM			0 0 4 3 3 0 0 0 0 3 3 5 5 1 1 5 6 3 3 3 0 0	LSNANSYEGNISIHQGIKEFEL	DB Search
LTSKHATKVKEVY	39.8	1502.85	13	61.5	13	1.5552	0.56	2	752.432	2	30.9837	35700	36410	Owen_091024_2ulchymoB3_HCD.raw	1	1	Substrate_HamM			0 0 0 0 4 0 2 2 7 3 2 3 5	LTSKHATKVKEVY	DB Search
M(+15.99)LGDSDAETIEAW	38.71	1452.61	13	76.9	13	1.3742	0.81	2.7	727.313	2	92.6721	533000	93015	Owen_091024_2ulchymoB3_HCD.raw	1	1	Substrate_HamM	Oxidation (M)	M1:Oxidation (M):1000.00	0 0 3 3 5 5 6 6 6 0 3 16 5	M(+15.99)LGDSDAETIEAW	DB Search
NDHIGGAIKLL	36.15	1149.65	11	72.7	11	-7.2165	0.63	2.3	575.834	2	68.6112		69548	Owen_091024_2ulchymoB3_HCD.raw	0	0	Substrate_HamM			1 0 0 9 3 3 4 14 8 2 2	NDHIGGAIKLL	DB Search
NHEIPHLTNSF	40.89	1307.63	11	72.7	11	-1.3245	0.76	2	654.821	2	61.5417		63109	Owen_091024_2ulchymoB3_HCD.raw	0	0	Substrate_HamM			5 5 53 29 18 17 1 6 0 0 5	NHEIPHLTNSF	DB Search
NKATEGRQI	36.76	1015.54	9	77.8	9	-29.8258	0.87	2.1	508.779	2	23.5086	2770000	27832	Owen_091024_2ulchymoB3_HCD.raw	1	1	Substrate_HamM			2 2 28 6 6 2 2 1 1	NKATEGRQI	DB Search
NKATEGRQIH	41.57	1152.6	10	100	10	-50.6231	0.75	2.4	577.309	2	17.4966	206000000	21645	Owen_091024_2ulchymoB3_HCD.raw	2	2	Substrate_HamM			3 3 76 26 26 4 4 6 11 5	NKATEGRQIH	DB Search
NKATEGRQIHR	33.3	1308.7	11	81.8	11	-36.285	0.76	1.7	655.359	2	19.4197	38800	23121	Owen_091024_2ulchymoB3_HCD.raw	1	1	Substrate_HamM			3 3 11 2 0 1 3 6 5 6 5	NKATEGRQIHR	DB Search
NKATEGRQIHRT	41.11	1409.75	12	50	12	-12.1234	0.64	2	705.883	2	18.8265	7540000	22299	Owen_091024_2ulchymoB3_HCD.raw	2	2	Substrate_HamM			0 0 13 4 2 1 1 9 9 10 0 0	NKATEGRQIHRT	DB Search
NKATEGRQIHRTSL	41.82	1609.86	14	50	14	2.1481	0.6	1.8	805.941	2	30.3756	37800000	35924	Owen_091024_2ulchymoB3_HCD.raw	10	10	Substrate_HamM			0 0 8 3 3 1 1 3 3 5 0 0 1 2	NKATEGRQIHRTSL	DB Search
NKATEGRQIHRTSLN	41.97	1723.91	15	53.3	15	0	0.62	2.2	862.963	2	27.7204	632000	32791	Owen_091024_2ulchymoB3_HCD.raw	1	1	Substrate_HamM			0 0 6 3 3 3 2 3 4 4 0 0 0 0 0	NKATEGRQIHRTSLN	DB Search
NKNIIIGEF	41.67	1046.58	9	77.8	9	-5.5541	0.73	2	524.296	2	76.0973	21800000	76346	Owen_091024_2ulchymoB3_HCD.raw	2	2	Substrate_HamM			1 1 14 23 18 4 4 2 5	NKNIIIGEF	DB Search
NKNIIIGEFEIE	41.92	1417.75	12	83.3	12	0.3968	0.67	2	709.881	2	94.883	366000	94949	Owen_091024_2ulchymoB3_HCD.raw	2	2	Substrate_HamM			0 0 20 20 38 28 6 5 10 20 39 5	NKNIIIGEFEIE	DB Search
NKNIIIGEFEIEL	42.04	1530.83	13	84.6	13	64.8635	0.43	2.9	766.424	2	179.594	518000	178023	Owen_091024_2ulchymoB3_HCD.raw	13	13	Substrate_HamM			0 0 25 25 29 28 3 3 10 10 7 7 5	NKNIIIGEFEIEL	DB Search
NSKSADSITVDAVKLPH	40.89	1780.93	17	76.5	17	-0.1324	0.67	2.4	594.653	3	59.1444	67800	61303	Owen_091024_2ulchymoB3_HCD.raw	1	1	Substrate_HamM			0 0 0 2 2 2 6 6 3 0 3 3 4 2 2 13 5	NSKSADSITVDAVKLPH	DB Search
NSKSADSITVDAVKLPHHGSRN	35.66	2332.19	22	0	22	-1.3524	0.52	2.4	584.056	4	49.6421		52771	Owen_091024_2ulchymoB3_HCD.raw	0	0	Substrate_HamM			0 0 0 0 0 0 1 1 0 0 0 0 0 1 1 0 0 1 0 0 0 0	NSKSADSITVDAVKLPHHGSRN	DB Search
NSKSADSITVDAVKLPHHGSRNNF	42.1	2593.3	24	58.3	24	2.2027	0.75	1	865.441	3	55.8708	1700000	58445	Owen_091024_2ulchymoB3_HCD.raw	3	3	Substrate_HamM			0 0 5 5 4 4 0 0 0 0 12 5 5 20 22 9 9 18 4 1 0 0 0 4	NSKSADSITVDAVKLPHHGSRNNF	DB Search
PRYSVAF	41.89	838.434	7	100	7	2.3304	0.48	1.8	420.225	2	66.3285	662000	67166	Owen_091024_2ulchymoB3_HCD.raw	1	1	Substrate_HamM			3 3 4 4 9 18 5	PRYSVAF	DB Search
PSRKSLL	41.77	799.492	7	100	7	0.2681	0.85	2.5	400.754	2	49.992	938000	53120	Owen_091024_2ulchymoB3_HCD.raw	1	1	Substrate_HamM			5 2 2 6 7 4 5	PSRKSLL	DB Search
QGIKEFEL	34.8	962.507	8	75	8	-5.3352	0.58	2	482.262	2	70.2901	921000	70814	Owen_091024_2ulchymoB3_HCD.raw	1	1	Substrate_HamM			5 15 10 1 1 16 17 5	QGIKEFEL	DB Search
QISNVGEDATVDLILEQVRSHPGLY	31.57	2752.4	25	12	25	-28.5939	0.6	2.5	918.477	3	122.916		119717	Owen_091024_2ulchymoB3_HCD.raw	0	0	PSEFLB			0 0 0 0 0 0 0 0 0 0 2 1 1 2 0 0 0 0 0 1 2 0 0 0 1	QISNVGEDATVDLILEQVRSHPGLY	DB Search
QQQNIPL	32.96	839.45	7	57.1	7	-9.2318	0.85	2.1	420.733	2	54.3601	1220000	57134	Owen_091024_2ulchymoB3_HCD.raw	1	1	Substrate_HamM			5 5 5 4 0 1 1	QQQNIPL	DB Search
QQQNIPLNKAT	29.48	1253.67	11	100	11	-10.6667	0.66	2.3	627.845	2	39.7754	480000	44619	Owen_091024_2ulchymoB3_HCD.raw	1	1	Substrate_HamM			5 24 4 4 4 6 6 15 3 3 5	QQQNIPLNKAT	DB Search
QQQNIPLNKATEGRQIH	42.09	1974.04	17	76.5	17	-2.6027	0.43	2.2	494.518	4	43.7953	2740000	47988	Owen_091024_2ulchymoB3_HCD.raw	2	2	Substrate_HamM			0 0 4 4 4 0 1 8 8 34 17 17 3 2 2 8 5	QQQNIPLNKATEGRQIH	DB Search
QSRDDYF	38.06	929.388	7	100	7	-1.802	0.55	2.3	465.702	2	49.8356	4200000	52838	Owen_091024_2ulchymoB3_HCD.raw	2	2	PSEFLA			5 2 2 4 6 5 5	QSRDDYF	DB Search
QSRDDYFRQEF	42.09	1489.66	11	81.8	11	6.619	0.65	2.4	497.561	3	64.0374	42500000	65527	Owen_091024_2ulchymoB3_HCD.raw	2	2	PSEFLA			2 2 2 3 8 15 30 2 1 1 5	QSRDDYFRQEF	DB Search
QSRDDYFRQEFH	39.29	1626.72	12	100	12	4.859	0.72	3.3	814.369	2	56.2898	200000	58846	Owen_091024_2ulchymoB3_HCD.raw	1	1	PSEFLA			5 6 6 13 33 15 15 5 5 5 19 5	QSRDDYFRQEFH	DB Search
RIRTANY	34.32	892.488	7	28.6	7	-4.8383	0.56	2.2	447.252	2	27.7204	140000	32873	Owen_091024_2ulchymoB3_HCD.raw	1	1	Substrate_HamM			2 1 1 0 1 1 2	RIRTANY	DB Search
RIVNGDNIVL	34.44	1111.63	10	80	10	-3.6132	0.74	2.5	556.826	2	65.423	118000	66508	Owen_091024_2ulchymoB3_HCD.raw	1	1	PSEFLB			4 4 6 6 0 0 35 26 5 5	RIVNGDNIVL	DB Search
RTSLNKNIIIGEF	42.08	1503.84	13	100	13	-1.7403	0.65	2	752.929	2	74.5934	18600000	75065	Owen_091024_2ulchymoB3_HCD.raw	2	2	Substrate_HamM			5 2 2 7 33 69 42 42 13 12 8 8 5	RTSLNKNIIIGEF	DB Search
RVAQKIY	33	876.518	7	85.7	7	-0.6933	0.59	2.6	439.267	2	33.5315		38899	Owen_091024_2ulchymoB3_HCD.raw	0	0	PSEFLB			2 2 5 5 8 1 5	RVAQKIY	DB Search
SAIIANTTSRDEDQLI	42.09	1745.88	16	68.8	16	-0.8739	0.75	2.1	873.949	2	69.9954	89400000	71426	Owen_091024_2ulchymoB3_HCD.raw	11	11	Substrate_HamM			0 0 19 25 41 20 15 13 5 0 10 6 6 15 0 0	SAIIANTTSRDEDQLI	DB Search
SGASTKILVDGGTAKSF	42.1	1637.86	17	88.2	17	-1.3289	0.59	1.9	819.94	2	57.3291	967000	59706	Owen_091024_2ulchymoB3_HCD.raw	2	2	Substrate_HamM			0 0 34 13 12 12 29 43 23 23 14 23 26 28 10 9 5	SGASTKILVDGGTAKSF	DB Search
SHPNIETL	42.01	909.456	8	75	8	-2.162	0.72	2.3	455.736	2	50.8116	1120000	53771	Owen_091024_2ulchymoB3_HCD.raw	1	1	Substrate_HamM			0 0 13 13 27 13 35 5	SHPNIETL	DB Search
SKSADSITVDAVKLPHHGSRNNF	42.08	2479.26	23	47.8	23	2.8933	0.66	0.3	827.426	3	55.907	242000	58507	Owen_091024_2ulchymoB3_HCD.raw	1	1	Substrate_HamM			0 0 0 0 4 0 0 4 4 6 0 1 17 26 10 10 25 7 1 1 0 0 3	SKSADSITVDAVKLPHHGSRNNF	DB Search
SLILQQQNIPL	42.09	1265.73	11	63.6	11	-7.644	0.9	2.4	633.876	2	94.1397	242000000	94508	Owen_091024_2ulchymoB3_HCD.raw	3	3	Substrate_HamM			0 0 13 7 4 3 3 3 3 0 0	SLILQQQNIPL	DB Search
SLILQQQNIPLNKA	42.07	1578.91	14	71.4	14	-0.7048	0.85	1.9	790.463	2	73.5542	285000	73670	Owen_091024_2ulchymoB3_HCD.raw	1	1	Substrate_HamM			1 1 40 15 9 7 5 7 9 7 7 10 0 0	SLILQQQNIPLNKA	DB Search
SLILQQQNIPLNKAT	42.1	1679.96	15	73.3	15	-1.226	0.87	2.1	840.988	2	73.0835	10100000	73300	Owen_091024_2ulchymoB3_HCD.raw	1	1	Substrate_HamM			0 0 79 21 11 9 6 6 7 8 8 24 3 0 0	SLILQQQNIPLNKAT	DB Search
SLILQQQNIPLNKATE	42.09	1809	16	75	16	0.1149	0.75	1.8	905.509	2	74.2727	499000	74456	Owen_091024_2ulchymoB3_HCD.raw	1	1	Substrate_HamM			0 0 79 22 9 6 6 6 8 14 9 9 1 0 2 2	SLILQQQNIPLNKATE	DB Search
SLILQQQNIPLNKATEG	40.21	1866.02	17	52.9	17	0.5542	0.76	2.5	934.02	2	74.6614	148000	74937	Owen_091024_2ulchymoB3_HCD.raw	1	1	Substrate_HamM			0 0 89 19 15 8 8 10 15 0 0 14 0 0 6 0 0	SLILQQQNIPLNKATEG	DB Search
SLILQQQNIPLNKATEGRQIH	42.1	2400.32	21	71.4	21	1.2517	0.67	2.1	801.117	3	65.2926	36700000	66621	Owen_091024_2ulchymoB3_HCD.raw	3	3	Substrate_HamM			0 0 21 5 2 1 1 7 8 6 6 11 11 19 12 12 4 1 1 10 5	SLILQQQNIPLNKATEGRQIH	DB Search
SLILQQQNIPLNKATEGRQIHRTSL	36.02	2857.59	25	36	25	2.1766	0.66	0.7	572.525	5	65.8113	351000	66991	Owen_091024_2ulchymoB3_HCD.raw	3	3	Substrate_HamM			0 0 15 5 5 2 2 2 0 0 0 0 0 0 0 0 0 0 3 3 2 0 0 0 0	SLILQQQNIPLNKATEGRQIHRTSL	DB Search
SLLKIQQKW	42.09	1142.68	9	66.7	9	-0.7333	0.73	2	572.349	2	64.3443	167000	65535	Owen_091024_2ulchymoB3_HCD.raw	1	1	Substrate_HamM			0 0 5 5 3 0 2 6 5	SLLKIQQKW	DB Search
SLNKNIIIGEF	42.09	1246.69	11	81.8	11	-7.1037	0.64	2	624.355	2	84.8436	2610000	85356	Owen_091024_2ulchymoB3_HCD.raw	1	1	Substrate_HamM			0 0 8 8 10 25 31 6 7 7 5	SLNKNIIIGEF	DB Search
SLSLILQQQNIPL	33.14	1465.85	13	69.2	13	-20.0915	0.92	2.4	733.934	2	112.153	188000	109908	Owen_091024_2ulchymoB3_HCD.raw	1	1	Substrate_HamM			0 0 6 6 7 7 0 1 4 3 3 2 2	SLSLILQQQNIPL	DB Search
SM(+15.99)HDAAYGDSIL	41.99	1294.55	12	83.3	12	-4.1085	0.59	2.1	648.284	2	61.0481	456000	62654	Owen_091024_2ulchymoB3_HCD.raw	1	1	Substrate_HamM	Oxidation (M)	M2:Oxidation (M):1000.00	0 0 4 4 12 16 10 5 4 4 4 4	SM(+15.99)HDAAYGDSIL	DB Search
SMHDAAYGDSIL	42.08	1278.56	12	83.3	12	-2.8897	0.6	2.4	640.286	2	67.0631	413000	68173	Owen_091024_2ulchymoB3_HCD.raw	1	1	Substrate_HamM			0 0 3 15 27 27 22 9 9 13 6 5	SMHDAAYGDSIL	DB Search
SNALTDEY	42.06	911.387	8	87.5	8	-0.2066	0.95	2	912.396	1	53.0676	3310000	56259	Owen_091024_2ulchymoB3_HCD.raw	1	1	PSEFLA			2 1 31 7 4 2 2 3	SNALTDEY	DB Search
SNANSYEGNISIH	38.48	1404.63	13	53.8	13	-2.1704	0.63	2.5	703.323	2	50.9235	1010000	53996	Owen_091024_2ulchymoB3_HCD.raw	1	1	Substrate_HamM			0 0 33 8 1 0 7 0 0 5 26 26 5	SNANSYEGNISIH	DB Search
SNANSYEGNISIHQGIKEFEL	41.42	2349.12	21	52.4	21	0.0815	0.69	2.8	1175.57	2	84.9794	2250000	85342	Owen_091024_2ulchymoB3_HCD.raw	3	3	Substrate_HamM			0 0 21 10 2 2 8 5 3 3 1 1 7 1 0 0 2 2 1 0 0	SNANSYEGNISIHQGIKEFEL	DB Search
SPDREAKIL	41.78	1027.57	9	77.8	9	-9.9933	0.91	2.2	514.792	2	40.7029	2380000	45581	Owen_091024_2ulchymoB3_HCD.raw	1	1	Substrate_HamM			1 1 4 5 7 11 23 4 4	SPDREAKIL	DB Search
SPRYSVAF	41.04	925.466	8	75	8	-3.5579	0.74	2.1	463.741	2	60.654	5710000	62362	Owen_091024_2ulchymoB3_HCD.raw	1	1	Substrate_HamM			0 0 3 9 9 46 21 5	SPRYSVAF	DB Search
SPRYSVAFESF	42.09	1288.61	11	72.7	11	-3.2317	0.82	2.1	645.313	2	80.7849	2170000	81009	Owen_091024_2ulchymoB3_HCD.raw	1	1	Substrate_HamM			0 0 1 3 3 5 15 25 23 25 5	SPRYSVAFESF	DB Search
SPSLEGVDTL	41.85	1016.5	10	60	10	-4.8868	0.58	1.7	509.259	2	74.4572		74722	Owen_091024_2ulchymoB3_HCD.raw	0	0	Substrate_HamM			0 0 4 2 2 2 1 1 3 5	SPSLEGVDTL	DB Search
SPSLEGVDTLDALIVTH	42.09	1765.91	17	70.6	17	-2.7816	0.71	2.8	883.965	2	110.614	189000	108506	Owen_091024_2ulchymoB3_HCD.raw	1	1	Substrate_HamM			0 0 26 10 13 7 0 0 8 3 0 17 19 19 29 37 5	SPSLEGVDTLDALIVTH	DB Search
SPSLEGVDTLDALIVTHIDNDHIGGAIKL	42.09	3012.58	29	62.1	29	-18.5218	0.67	2.2	754.153	4	125.983	20000	121930	Owen_091024_2ulchymoB3_HCD.raw	1	1	Substrate_HamM			0 0 20 20 22 11 11 20 20 7 7 8 0 0 0 0 0 21 7 1 1 20 22 11 4 4 7 0 0	SPSLEGVDTLDALIVTHIDNDHIGGAIKL	DB Search
SRDDYFRQEF	42.02	1361.6	10	60	10	6.938	0.67	1.5	681.808	2	64.5054	489000	65729	Owen_091024_2ulchymoB3_HCD.raw	1	1	PSEFLA			0 0 9 9 31 16 3 1 1 5	SRDDYFRQEF	DB Search
SSLSENIEHL	41.3	1127.55	10	50	10	1.4103	0.57	1.5	564.781	2	67.6342	301000	68584	Owen_091024_2ulchymoB3_HCD.raw	1	1	Substrate_HamM			0 0 1 3 2 2 3 4 0 0	SSLSENIEHL	DB Search
SSLSENIEHLANQPF	42.1	1684.81	15	86.7	15	5.4826	0.86	2.2	843.412	2	98.906	13000000	98880	Owen_091024_2ulchymoB3_HCD.raw	6	6	Substrate_HamM			0 0 4 4 4 4 4 6 6 17 17 18 14 9 5	SSLSENIEHLANQPF	DB Search
SVAFESFISSIDTSVKHDEEI	42.09	2339.12	21	47.6	21	3.677	0.76	2	1170.57	2	117.355	49700000	114626	Owen_091024_2ulchymoB3_HCD.raw	23	23	Substrate_HamM			0 0 35 12 5 15 15 31 21 12 0 0 0 0 11 32 0 0 0 0 0	SVAFESFISSIDTSVKHDEEI	DB Search
TDEYKLDNVF	42.03	1242.58	10	60	10	0.6468	0.45	2.2	622.297	2	81.4876	429000	81729	Owen_091024_2ulchymoB3_HCD.raw	1	1	PSEFLA			0 0 10 4 1 1 4 6 3 5	TDEYKLDNVF	DB Search
THIDNDHIGGAIKLL	42.1	1615.87	15	73.3	15	-0.2599	0.82	2.8	808.944	2	72.0259	1660000	72073	Owen_091024_2ulchymoB3_HCD.raw	4	4	Substrate_HamM			0 0 23 8 7 7 16 9 6 6 12 11 5 0 0	THIDNDHIGGAIKLL	DB Search
TIKSKIEIGIY	42.03	1263.74	11	81.8	11	-1.6799	0.63	2.8	632.881	2	64.9789	4040000	66365	Owen_091024_2ulchymoB3_HCD.raw	4	4	PSEFLA			0 0 4 4 7 7 9 5 5 8 5	TIKSKIEIGIY	DB Search
TKILVDGGTAKSF	42.1	1335.74	13	84.6	13	-0.367	0.63	2	668.878	2	53.659	166000	56616	Owen_091024_2ulchymoB3_HCD.raw	1	1	Substrate_HamM			0 0 21 8 6 6 5 2 2 6 8 5 5	TKILVDGGTAKSF	DB Search
TKVKEVY	34.82	865.491	7	100	7	-2.7619	0.4	2.4	433.754	2	28.9349	3830000	34088	Owen_091024_2ulchymoB3_HCD.raw	1	1	Substrate_HamM			3 3 9 6 4 4 5	TKVKEVY	DB Search
TKVKEVYF	38.45	1012.56	8	75	8	-0.4185	0.57	2	507.288	2	51.4476	3880000	54513	Owen_091024_2ulchymoB3_HCD.raw	1	1	Substrate_HamM			0 0 21 17 9 9 24 5	TKVKEVYF	DB Search
TNDTSPPNKSSISF	42.07	1493.7	14	50	14	0.6074	0.74	2.4	747.859	2	55.2229	2650000	58012	Owen_091024_2ulchymoB3_HCD.raw	4	4	Substrate_HamM			0 0 10 2 2 7 0 0 2 1 1 1 16 5	TNDTSPPNKSSISF	DB Search
TSKHATKVKEVY	42.1	1389.76	12	83.3	12	-3.941	0.48	2.3	695.89	2	25.1939	20200000	29836	Owen_091024_2ulchymoB3_HCD.raw	2	2	Substrate_HamM			0 0 3 4 5 7 3 3 5 5 6 5	TSKHATKVKEVY	DB Search
TSKHATKVKEVYF	42.09	1536.83	13	76.9	13	2.9172	0.65	2.4	769.424	2	44.3773	6420000	48586	Owen_091024_2ulchymoB3_HCD.raw	2	2	Substrate_HamM			0 0 1 2 13 11 7 7 3 3 5 7 5	TSKHATKVKEVYF	DB Search
TSWHVVKNAY	40.96	1203.6	10	60	10	-0.0371	0.71	2.1	602.81	2	51.2667	425000	54246	Owen_091024_2ulchymoB3_HCD.raw	1	1	PSEFLA			0 0 6 6 20 11 0 0 9 5	TSWHVVKNAY	DB Search
TVDAVKLPHHGSRNNF	41.42	1790.92	16	50	16	9.0877	0.56	1.8	597.981	3	57.4654		59852	Owen_091024_2ulchymoB3_HCD.raw	0	0	Substrate_HamM			0 0 10 0 0 4 14 19 19 38 5 1 1 0 0 4	TVDAVKLPHHGSRNNF	DB Search
VDGGTAKSFADW	39.98	1252.57	12	58.3	12	1.0559	0.58	2.9	627.295	2	74.0917		74388	Owen_091024_2ulchymoB3_HCD.raw	0	0	Substrate_HamM			3 3 2 2 0 1 2 1 0 0 10 5	VDGGTAKSFADW	DB Search
VFYDKETDF	41.8	1162.52	9	66.7	9	3.0957	0.74	2.1	582.268	2	67.2221	3340000	68207	Owen_091024_2ulchymoB3_HCD.raw	1	1	PSEFLA			3 3 10 10 0 0 1 6 5	VFYDKETDF	DB Search
VFYDKETDFAIL	41.79	1459.72	12	83.3	12	0.2558	0.69	1.8	730.87	2	100.154	2450000	99839	Owen_091024_2ulchymoB3_HCD.raw	1	1	PSEFLA			0 0 8 8 13 16 14 14 21 21 16 5	VFYDKETDFAIL	DB Search
VTHIDNDHIGGAIKLL	42.01	1714.94	16	50	16	5.488	0.62	2.3	572.654	3	79.241	96900	79548	Owen_091024_2ulchymoB3_HCD.raw	1	1	Substrate_HamM			0 0 3 4 4 5 5 6 2 0 0 0 1 3 0 0	VTHIDNDHIGGAIKLL	DB Search
WLGISAM(+15.99)EVSM(+15.99)	34.33	1254.56	11	63.6	11	-14.1334	0.11	-9.9	628.282	2	72.5165		72647	Owen_091024_2ulchymoB3_HCD.raw	0	0	PSEFLA	Oxidation (M);Oxidation (M)	M7:Oxidation (M):1000.00;M11:Oxidation (M):1000.00	5 5 0 0 0 0 4 4 4 4 5	WLGISAM(+15.99)EVSM(+15.99)	DB Search
YDKETDFAIL	40.52	1213.59	10	80	10	-4.3422	0.47	2.1	607.802	2	84.3102	3480000	84552	Owen_091024_2ulchymoB3_HCD.raw	1	1	PSEFLA			0 0 3 6 7 7 11 11 10 5	YDKETDFAIL	DB Search
YDKETDFAILSSDSL	33.4	1702.79	15	26.7	15	0.6131	0.4	6.8	852.41	2	97.6057		97746	Owen_091024_2ulchymoB3_HCD.raw	0	0	PSEFLA			1 1 0 0 0 0 2 2 1 2 0 0 2 0 0	YDKETDFAILSSDSL	DB Search

## Sheet: Table S6
Table S6. Oligonucleotides constructs used in biochemical assays.
Number	Name	Sequence (5' to 3', r = ribonucleotide)	sequence length (nt)
1	ssDNA1	TCGTCACCAGTACAAACTACAACGCCTGTAGCATTCCACA	40
2	ssDNA2	GTCATGCATCCGAGATGGATATACGCCAGGATGTTATTGCCATGTTTGAC	50
3	ds_bluntDNA1	ATATCGTAGGTATGGTGGAGGCCGGTAGGTAATTCTAGCCCAGCTCCATGCGAGCACTGC	60
4	ds_bluntDNA2	GCAGTGCTCGCATGGAGCTGGGCTAGAATTACCTACCGGCCTCCACCATACCTACGATAT	60
5	ds_3OHDNA1	CCATACCTACGATAT	15
6	ds_3OHDNA2	ATATCGTAGGTATGGTGGAGGCCGGTAGGT	30
7	ds_5OHDNA1	ACCTACCGGCCTCCA	15
8	ds_5OHDNA2	ATATCGTAGGTATGGTGGAGGCCGGTAGGT	30
9	ssRNA1	rUrCrGrUrCrArCrCrArGrUrArCrArArArCrUrArCrArArCrGrCrCrUrGrUrArGrCrArUrUrCrCrArCrA	40
10	ds_bluntRNA1	rUrCrGrUrCrArCrCrArGrUrArCrArArArC	17
11	ds_bluntRNA2	rGrUrUrUrGrUrArCrUrGrGrUrGrArCrGrA	17
